# Supplementary material for: Hydrogen-induced tunable remanent polarization in a perovskite nickelate
Source: Nat Commun. 2024 Jun 3;15:4717. doi: 10.1038/s41467-024-49213-0 (PMC11148064; doi:10.1038/s41467-024-49213-0)
Supplement: Supplementary file 3 — Source Data [file 41467_2024_49213_MOESM3_ESM.xlsx]

## Sheet: Fig 1b
Photon energy	Normalized Absorption		\b(Photon energy)	Normalized Absorption		Photon energy	Normalized Absorption		Photon energy	Normalized Absorption	\b(Normalized Absorption)
eV	arb. units					eV	arb. units		eV	arb. units
	Ni\+(3+\-( ))(cal. ref. 14)			NiO (ref. 16)			NdNiO\-(3)			Center	Edge of Pd	Pd
849.833	5.37174		849.881	4.62979		849.8	7.90235		849.8	6.19801	4.12006	2.74817
849.905	5.48569		850.036	4.63797		850	7.89227		850	6.22135	4.12622	2.72902
849.952	5.58596		850.243	4.64615		850.2	7.90528		850.2	6.23291	4.16283	2.68669
849.978	5.65888		850.461	4.66249		850.4	7.9299		850.4	6.2571	4.19042	2.6914
850.025	5.78878		850.593	4.67338		850.6	7.84548		850.6	6.28534	4.24763	2.74915
850.071	5.89589		850.732	4.6938		850.8	7.93496		850.8	6.35931	4.32302	2.74764
850.134	6.06681		850.924	4.70878		851	7.96529		851	6.3749	4.44334	2.73496
850.206	6.22633		851.109	4.74551		851.2	7.96245		851.2	6.49219	4.63569	2.76877
850.263	6.34711		851.271	4.77273		851.4	8.23186		851.4	6.64789	4.89405	2.84897
850.331	6.43371		851.38	4.8081		851.6	8.53683		851.6	6.90872	5.3113	2.92673
850.388	6.50664		851.504	4.84891		851.8	8.92331		851.8	7.34004	5.80958	2.62094
850.486	6.54538		851.606	4.9006		852	9.39935		852	7.92991	6.4497	2.37206
850.605	6.57273		851.696	4.95229		852.2	10.1182		852.2	8.61046	7.08565	2.27677
850.709	6.49297		851.779	5.00534		852.4	10.951		852.4	9.36043	7.74775	2.27928
850.797	6.42232		851.854	5.0747		852.6	11.7269		852.6	10.0314	8.15896	2.30353
850.849	6.36307		851.926	5.13999		852.8	12.1258		852.8	10.3956	8.37075	2.27296
850.942	6.31749		851.979	5.21887		853	12.2055		853	10.5012	8.42331	2.31087
851.076	6.30154		852.012	5.29367		853.2	12.0636		853.2	10.1686	7.83247	2.37015
851.221	6.34028		852.05	5.34671		853.4	11.9302		853.4	9.70659	7.13277	2.5347
851.32	6.41321		852.103	5.42832		853.6	11.7875		853.6	9.38267	6.44903	2.56747
851.356	6.48386		852.144	5.51536		853.8	11.6476		853.8	9.16618	5.91626	2.52221
851.408	6.57045		852.174	5.63504		854	11.5139		854	8.98701	5.55789	2.46025
851.449	6.6525		852.212	5.7384		854.2	11.5436		854.2	8.87617	5.37213	2.43079
851.522	6.73226		852.227	5.82		854.4	11.3865		854.4	8.67894	5.29854	2.38675
851.543	6.80518		852.257	5.9492		854.6	11.0422		854.6	8.47255	5.1671	2.34659
851.59	6.89757		852.31	6.14973		854.8	10.6481		854.8	8.29356	5.0907	2.3025
851.615	6.97741		852.375	6.32738		855	10.3087		855	7.99118	5.02147	2.29151
851.655	7.06044		852.435	6.54451		855.2	9.96298		855.2	7.7555	4.9358	2.24909
851.714	7.18499		852.457	6.73795		855.4	9.56505		855.4	7.56913	4.83	2.18645
851.75	7.3287		852.473	6.97086		855.6	9.28878		855.6	7.39356	4.6975	2.32547
851.797	7.45645		852.5	7.19983		855.8	8.98448		855.8	7.1687	4.54747	2.25764
851.834	7.581		852.538	7.52552		856	8.74167		856	7.05345	4.52293	2.26591
851.859	7.73908		852.607	8.13608		856.2	8.60994		856.2	6.92441	4.4581	2.24501
851.936	7.90834		852.646	8.27872		856.4	8.3324		856.4	6.83657	4.37622	2.1697
851.95	8.05045		852.7	8.45075		856.6	8.25213		856.6	6.77208	4.36081	2.22113
851.994	8.17181		852.727	8.57597		856.8	8.1008		856.8	6.68673	4.31531	2.1751
852.027	8.2788		852.761	8.65872		857	8.01893		857	6.62128	4.30323	2.13982
852.056	8.39974		852.794	8.76434		857.2	7.95877		857.2	6.57739	4.28335	2.13685
852.076	8.47677		852.827	8.83076		857.4	7.85243		857.4	6.50529	4.27931	2.09843
852.112	8.56512		852.848	8.89282		857.6	7.74622		857.6	6.50526	4.26206	2.10931
852.133	8.63308		852.902	8.93311		857.8	7.7807		857.8	6.46598	4.31985	1.99749
852.133	8.71011		852.996	8.90917		858	7.70485		858	6.45481	4.34826	1.87932
852.154	8.78713		853.029	8.83731		858.2	7.57113		858.2	6.41229	4.30722	1.91065
852.159	8.83471		853.08	8.73715		858.4	7.59622		858.4	6.39608	4.29449	1.85477
852.159	8.9004		853.116	8.59996		858.6	7.46881		858.6	6.35229	4.30427	1.80986
852.19	8.9593		853.141	8.43664		858.8	7.52766		858.8	6.33581	4.27663	1.73166
852.2	9.0318		853.174	8.26897		859	7.47732		859	6.34012	4.24007	1.7776
852.226	9.09976		853.219	8.11328		859.2	7.5223		859.2	6.33421	4.19943	1.75429
852.247	9.18811		853.253	7.97936		859.4	7.33632		859.4	6.29478	4.20075	1.75549
852.257	9.24248		853.325	7.67701		859.6	7.44575		859.6	6.30725	4.16676	1.72662
852.298	9.30591		853.356	7.55505		859.8	7.38164		859.8	6.25846	4.14643	1.69849
852.293	9.392		853.366	7.40229		860	7.41234		860	6.24265	4.08716	1.80925
852.324	9.45543		853.373	7.27786
852.34	9.5234		853.431	7.10293
852.365	9.59362		853.527	6.90583
852.381	9.67745		853.585	6.71489
852.397	9.75447		853.671	6.53503
852.412	9.84056		853.853	6.30694
852.438	9.9357		853.93	6.22977
852.474	10.0059		853.999	6.1542
852.51	10.083		854.093	6.09939
852.531	10.169		854.173	6.05469
852.551	10.2189		854.236	6.0382
852.562	10.2642		854.373	6.03502
852.572	10.2982		854.519	6.0345
852.588	10.3548		854.612	6.03504
852.629	10.4024		854.681	6.03824
852.634	10.4364		854.74	6.03133
852.675	10.4862		854.836	6.00207
852.686	10.5292		854.911	5.9595
852.758	10.5814		854.972	5.9132
852.825	10.6244		855.026	5.86956
852.928	10.6312		855.088	5.81634
853.02	10.5746		855.193	5.72363
853.077	10.5066		855.313	5.60538
853.144	10.4364		855.481	5.50421
853.185	10.3707		855.63	5.41749
853.246	10.2982		855.859	5.33604
853.308	10.2008		855.99	5.27561
853.38	10.092		856.18	5.20204
853.442	10.015		856.293	5.15869
853.509	9.93572		856.427	5.10745
853.591	9.88135		856.547	5.07461
853.683	9.83604		856.737	5.01944
853.864	9.83604		856.926	4.96952
853.967	9.88815		857.097	4.93275
854.085	9.93799		857.315	4.89992
854.203	9.91986		857.534	4.86446
854.26	9.87229		857.705	4.85002
854.358	9.78847		857.989	4.84217
854.389	9.67747		858.269	4.82248
854.445	9.59365		858.542	4.80149
854.455	9.51889		858.822	4.79626
854.481	9.44639		859.073	4.78708
854.512	9.38523		859.371	4.76346
854.522	9.31273		859.619	4.74377
854.553	9.24251		859.863	4.72934
854.573	9.16775
854.599	9.09526
854.62	9.01823
854.63	8.95933
854.65	8.88231
854.661	8.82567
854.686	8.76677
854.686	8.68748
854.722	8.61952
854.727	8.56288
854.743	8.4768
854.763	8.41336
854.763	8.3522
854.784	8.27064
854.804	8.2276
854.814	8.17323
854.84	8.09847
854.844	8.03804
854.868	7.96414
854.909	7.87441
854.903	7.80315
854.927	7.73717
854.957	7.64215
854.987	7.56298
854.981	7.44949
855.059	7.28586
855.107	7.15126
855.161	7.00611
855.208	6.86359
855.274	6.71843
855.358	6.57064
855.418	6.40965
855.478	6.31991
855.544	6.20379
855.615	6.08766
855.681	5.99529
855.765	5.9082
855.849	5.81055
855.951	5.72345
856.035	5.65484
856.113	5.57566
856.215	5.51496
856.292	5.4569
856.394	5.40411
856.532	5.34605
856.688	5.29063
856.82	5.25896
857	5.25896
857.174	5.25105
857.324	5.20882
857.462	5.13492
857.635	5.05575
857.706	4.9928
857.868	4.87908
858.074	4.74787
858.274	4.63655
858.446	4.55225
858.641	4.4616
858.842	4.39242
859.031	4.33437
859.223	4.29064
859.463	4.24929
859.771	4.21691
860.033	4.20581

## Sheet: Fig 1d
L	log (Intensity)	log (Intensity)	log (Intensity)
r.l.u.	arb. units	0.12	0.18
	Pd/H-NNO/NbSTO	Edge	Center
1.7	1.80993e-05	3.05146e-06	9.15885e-06
1.70425	1.20561e-05	6.10225e-06	9.15449e-06
1.70849	1.20483e-05	1.2117e-05	1.22281e-05
1.71274	4.82009e-05	2.11859e-05	2.14055e-05
1.71698	4.21603e-05	2.11873e-05	3.05731e-06
1.72123	4.51018e-05	1.21138e-05	2.44657e-05
1.72547	5.71434e-05	1.21201e-05	3.3636e-05
1.72972	4.21744e-05	1.81837e-05	3.06275e-06
1.73396	0.000204655	1.21312e-05	1.83671e-05
1.73821	0.000504917	2.4276e-05	2.14265e-05
1.74245	0.000646084	3.337e-05	3.37164e-05
1.7467	0.00047185	2.12397e-05	2.75447e-05
1.75094	0.000177506	3.94601e-05	2.45276e-05
1.75519	6.92244e-05	2.43101e-05	3.0625e-06
1.75943	5.71078e-05	3.64554e-05	2.75789e-05
1.76368	3.91162e-05	4.25686e-05	3.06576e-05
1.76792	3.30642e-05	3.34479e-05	1.83831e-05
1.77217	3.91185e-05	3.34871e-05	1.53299e-05
1.77642	6.9169e-05	2.74246e-05	2.14676e-05
1.78066	6.61766e-05	3.9597e-05	3.98958e-05
1.78491	3.30596e-05	4.88003e-05	3.68375e-05
1.78915	7.23737e-05	7.31284e-05	2.76295e-05
1.7934	6.86949e-05	6.41e-05	3.38059e-05
1.79764	0.000107439	6.67972e-05	3.07121e-05
1.80189	8.36918e-05	5.77506e-05	1.84058e-05
1.80613	9.55515e-05	6.67539e-05	2.45675e-05
1.81038	5.97356e-05	0.000100147	2.45666e-05
1.81462	7.16822e-05	9.10592e-05	2.76214e-05
1.81887	0.000107566	6.66798e-05	3.68037e-05
1.82311	0.000119412	8.19588e-05	3.37879e-05
1.82736	8.95552e-05	9.70347e-05	5.22131e-05
1.8316	0.000149154	7.58008e-05	6.13407e-05
1.83585	9.24871e-05	8.78676e-05	5.22272e-05
1.84009	6.85939e-05	7.88046e-05	6.40394e-05
1.84434	0.0001074	0.000121314	5.18927e-05
1.84858	7.75564e-05	8.78692e-05	3.35738e-05
1.85283	0.000128227	0.00011812	3.66475e-05
1.85708	0.000119242	0.000115187	4.57811e-05
1.86132	0.000137141	0.000118313	5.49627e-05
1.86557	0.000202888	0.000136501	4.5807e-05
1.86981	0.00015516	0.000160726	6.10238e-05
1.87406	0.000193899	0.000227452	7.32221e-05
1.8783	0.000241835	0.000384984	7.62979e-05
1.88255	0.0002663	0.000562238	0.000104024
1.88679	0.000295985	0.000549542	8.24506e-05
1.89104	0.000366893	0.000706129	0.000103866
1.89528	0.000401531	0.000749292	0.000119016
1.89953	0.000564309	0.00076484	0.000125233
1.90377	0.000605629	0.00103	0.000208041
1.90802	0.00066949	0.0011	0.00021122
1.91226	0.000743749	0.0013	0.000269276
1.91651	0.00090615	0.0016	0.000275489
1.92075	0.00117	0.00188	0.000241781
1.925	0.00118	0.00167	0.000327529
1.92925	0.00177	0.00265	0.000459488
1.93349	0.00199	0.003	0.000465712
1.93774	0.00244	0.00342	0.000523681
1.94198	0.00268	0.00409	0.000639474
1.94623	0.00321	0.00493	0.000741032
1.95047	0.00418	0.00582	0.000991479
1.95472	0.00506	0.00713	0.00116
1.95896	0.00602	0.00878	0.00148
1.96321	0.00757	0.01071	0.00175
1.96745	0.00991	0.01384	0.00224
1.9717	0.0125	0.01764	0.00304
1.97594	0.01645	0.02334	0.00442
1.98019	0.02407	0.03249	0.00618
1.98443	0.03687	0.04986	0.01078
1.98868	0.06938	0.09091	0.02226
1.99292	0.17906	0.23364	0.07201
1.99717	1.03694	1.28862	0.97488
2.00142	7.03144	11.1701	6.76042
2.00566	0.07316	0.11122	0.05175
2.00991	0.02553	0.03579	0.00769
2.01415	0.01069	0.01477	0.0036
2.0184	0.00505	0.00687	0.00242
2.02264	0.00277	0.00399	0.00314
2.02689	0.0017	0.00226	0.00414
2.03113	0.00113	0.00133	0.00196
2.03538	0.000778335	0.000969982	0.000938309
2.03962	0.000548371	0.000750137	0.000460076
2.04387	0.000483732	0.000533821	0.000311189
2.04811	0.000331469	0.000405992	0.00025322
2.05236	0.000358115	0.000347916	0.000219747
2.0566	0.000286654	0.000292836	0.00018312
2.06085	0.000246675	0.000309006	0.000149431
2.06509	0.000246748	0.00024618	0.000182804
2.06934	0.000231742	0.00019734	0.000177269
2.07358	0.000243809	0.000212835	0.000140595
2.07783	0.000226244	0.000164472	0.000155828
2.08208	0.000196465	7.92043e-05	0.00012511
2.08632	0.000137184	7.91349e-05	9.77568e-05
2.09057	0.000143233	8.81706e-05	0.000134714
2.09481	0.000107445	0.000106443	8.87925e-05
2.09906	9.24862e-05	7.00615e-05	6.72787e-05
2.1033	8.64987e-05	5.78792e-05	7.00869e-05
2.10755	9.53616e-05	5.17772e-05	7.29985e-05
2.11179	9.54506e-05	5.78732e-05	6.7006e-05
2.11604	8.64657e-05	5.78709e-05	3.95644e-05
2.12028	6.56856e-05	4.2633e-05	4.5661e-05
2.12453	7.76386e-05	4.88177e-05	4.25981e-05
2.12877	5.07986e-05	3.04802e-05	3.34784e-05
2.13302	5.37874e-05	4.2692e-05	3.35148e-05
2.13726	5.67069e-05	3.35926e-05	2.74034e-05
2.14151	5.67632e-05	1.83104e-05	3.64986e-05
2.14575	2.39109e-05	3.96605e-05	1.82706e-05
2.15	3.27751e-05	2.13774e-05	3.65936e-05

## Sheet: Fig 2b
\i(E)	\i(D)
kV/cm	\g(m)C/cm\+(2)
	NdNiO\-(3)
0.0356	-24.3115
0.07629	-24.3273
0.11698	-24.3368
0.19836	-24.3464
0.20345	-24.3464
0.27974	-24.3273
0.3713	-24.2574
0.43742	-24.2829
0.54932	-24.3178
0.7019	-24.2987
0.79854	-24.267
0.81889	-24.2511
1.03251	-24.2606
0.8901	-24.2384
1.16984	-24.2733
1.37329	-24.232
1.57166	-24.2765
1.68864	-24.2606
1.72933	-24.1717
1.78528	-24.2733
1.89718	-24.2416
2.00399	-24.1844
2.2227	-24.1971
2.43123	-24.1717
2.49227	-24.1908
2.6652	-24.2225
2.75675	-24.1114
2.87882	-24.1876
3.01107	-24.1654
3.11788	-24.1431
3.25521	-24.1526
3.42306	-24.1241
3.60107	-24.105
3.70789	-24.1241
3.83504	-24.0986
3.98763	-24.0859
4.05884	-24.0764
4.17582	-24.051
4.32332	-24.0605
4.49117	-24.0319
4.63359	-24.0415
4.78109	-24.0415
4.8879	-23.9875
5.071	-23.9875
5.19816	-23.9811
5.2592	-23.9557
5.39144	-23.9716
5.5542	-23.9653
5.71187	-23.9303
5.80343	-23.9176
5.94584	-23.9367
6.01196	-23.8795
6.21033	-23.8954
6.30188	-23.8509
6.43921	-23.8477
6.53076	-23.9081
6.79525	-23.835
6.8512	-23.7937
7.04956	-23.7842
7.08516	-23.7779
7.27336	-23.7588
7.33439	-23.727
7.58362	-23.7398
7.63957	-23.7112
7.8125	-23.7207
7.92948	-23.6826
7.98035	-23.673
8.22957	-23.673
8.34656	-23.6127
8.5144	-23.6572
8.48389	-23.6159
8.77889	-23.6254
8.83484	-23.5587
9.01794	-23.5619
9.16036	-23.5174
9.20614	-23.5651
9.35872	-23.5269
9.52657	-23.4857
9.67916	-23.4698
9.72493	-23.4507
9.90295	-23.4444
10.0606	-23.4666
10.0912	-23.4126
10.3709	-23.3586
10.4879	-23.3491
10.5743	-23.311
10.7269	-23.3205
10.8541	-23.3364
10.8337	-23.2919
11.1999	-23.2665
11.3322	-23.2951
11.4238	-23.2284
11.5662	-23.203
11.6526	-23.2379
11.7493	-23.1331
11.8968	-23.1553
11.8968	-23.1458
12.4664	-23.1141
12.3189	-23.0569
12.3901	-23.0696
12.5682	-23.022
12.68	-23.0251
12.8174	-23.041
12.9344	-22.9838
13.2345	-23.0156
13.2904	-22.9521
13.3362	-22.9203
13.4939	-22.8885
13.6973	-22.86
13.7024	-22.8187
13.8804	-22.8187
14.1347	-22.7425
14.2364	-22.771
14.3077	-22.7583
14.4959	-22.7393
14.6027	-22.6948
14.7196	-22.6789
14.8468	-22.6472
14.9434	-22.663
15.0909	-22.6122
15.2893	-22.6027
15.4063	-22.5328
15.5182	-22.5297
15.6606	-22.4725
15.7928	-22.4947
15.9251	-22.4248
16.1031	-22.3804
16.1998	-22.3931
16.3167	-22.3613
16.4541	-22.3359
16.566	-22.3137
16.7135	-22.2851
16.9118	-22.266
16.983	-22.2406
17.1102	-22.1835
17.1407	-22.1549
17.4306	-22.1517
17.5324	-22.0945
17.6442	-22.0723
17.8121	-22.0278
17.9393	-22.0183
18.0511	-21.977
18.1732	-21.9738
18.3868	-21.9294
18.4174	-21.9103
18.6564	-21.8817
18.7683	-21.7992
18.8039	-21.8182
18.9362	-21.7261
19.0684	-21.761
19.2515	-21.7039
19.399	-21.6308
19.577	-21.6499
19.6889	-21.5927
19.7652	-21.5959
19.8466	-21.6118
20.0043	-21.5133
20.162	-21.5324
20.34	-21.4943
20.4671	-21.4593
20.5994	-21.3799
20.6807	-21.3672
20.8689	-21.3069
20.9401	-21.2338
21.0012	-21.2433
21.2657	-21.1735
21.3674	-21.1989
21.5607	-21.1576
21.7641	-21.0718
21.8455	-21.1036
21.9269	-21.0877
22.0388	-21.0369
21.9981	-21.0083
22.4559	-20.9575
22.5423	-20.9162
22.5423	-20.8209
22.7203	-20.7606
22.878	-20.7479
22.9085	-20.6971
23.1323	-20.6462
23.3002	-20.6367
23.3714	-20.5827
23.5494	-20.5986
23.5189	-20.5891
23.7935	-20.5192
23.9258	-20.4938
23.9105	-20.4557
24.1292	-20.4334
24.2818	-20.3699
24.3988	-20.3
24.5819	-20.3096
24.6735	-20.1666
24.8108	-20.1825
24.938	-20.0999
24.999	-20.0523
25.2787	-20.0618
25.4161	-20.0142
25.4771	-19.9919
25.7263	-19.9348
25.7263	-19.9411
25.8942	-19.9094
26.0061	-19.8427
26.179	-19.7823
26.3774	-19.741
26.5096	-19.6902
26.6164	-19.6076
26.6978	-19.5949
26.8148	-19.5155
26.9521	-19.4298
27.0589	-19.4266
27.242	-19.4044
27.3793	-19.344
27.5472	-19.3472
27.6031	-19.3313
27.7354	-19.2614
27.9236	-19.2138
28.01	-19.1122
28.1626	-19.0614
28.2949	-19.0709
28.4271	-19.0105
28.5492	-18.9502
28.6763	-18.8613
28.7425	-18.8454
29.0527	-18.7946
29.0934	-18.7437
29.2155	-18.7025
29.3579	-18.6135
29.4444	-18.604
29.6427	-18.55
29.719	-18.496
29.8411	-18.4674
30.0191	-18.4166
30.1412	-18.3499
30.2785	-18.2705
30.4311	-18.2483
30.5125	-18.2165
30.6905	-18.153
30.8278	-18.1117
30.899	-18.0545
30.8584	-17.9688
31.2093	-17.9211
31.3212	-17.8735
31.5603	-17.8449
31.6569	-17.7782
31.6823	-17.7496
31.9112	-17.648
31.9875	-17.6035
32.1604	-17.5718
32.3792	-17.486
32.4504	-17.4447
32.5216	-17.4098
32.7148	-17.3336
32.7962	-17.3209
32.903	-17.2256
33.1217	-17.1652
33.2082	-17.1017
33.3049	-17.0636
33.3913	-16.9492
33.6151	-16.962
33.7677	-16.873
33.9813	-16.819
34.0424	-16.7269
34.1034	-16.6825
34.1949	-16.638
34.3984	-16.5999
34.5205	-16.4633
34.7036	-16.4569
34.8816	-16.3903
34.9223	-16.2727
35.0444	-16.2664
35.2529	-16.2283
35.3699	-16.1266
35.5377	-16.1076
35.67	-16.0091
35.7768	-15.9615
35.9243	-15.898
36.0311	-15.7963
36.1633	-15.7582
36.26	-15.7328
36.4024	-15.6185
36.6465	-15.6058
36.672	-15.4978
36.8856	-15.4374
36.8652	-15.3898
37.1501	-15.2945
37.262	-15.2373
37.3586	-15.177
37.4908	-15.1008
37.7146	-15.0309
37.7909	-15.0023
38.0351	-14.907
38.0351	-14.8276
38.091	-14.7927
38.3504	-14.6815
38.4216	-14.6402
38.5437	-14.5989
38.7319	-14.4846
38.7421	-14.4465
38.9048	-14.383
39.0625	-14.2845
39.1642	-14.2464
39.3575	-14.0971
39.4898	-14.0463
39.6525	-14.0145
39.739	-13.9415
39.8916	-13.8526
40.0543	-13.7986
40.1052	-13.6969
40.1967	-13.6271
40.3798	-13.554
40.5986	-13.4682
40.7206	-13.3857
40.858	-13.2713
40.8529	-13.2269
40.9342	-13.1538
41.2649	-13.1316
41.4124	-12.9886
41.5751	-12.9823
41.7023	-12.887
41.8498	-12.7886
41.9973	-12.7409
42.1092	-12.6425
42.2719	-12.5249
42.1855	-12.4868
42.5059	-12.3439
42.6737	-12.3312
42.8467	-12.2232
42.8619	-12.1502
43.1315	-12.0739
43.2281	-11.9977
43.4265	-11.9469
43.5079	-11.8262
43.5384	-11.7881
43.7622	-11.696
43.8639	-11.5753
44.0369	-11.5404
44.1793	-11.4324
44.2657	-11.3434
44.3726	-11.21
44.5557	-11.1275
44.6574	-11.0703
44.8252	-10.9369
44.9422	-10.921
45.0999	-10.8289
45.2576	-10.7304
45.2881	-10.6796
45.4254	-10.5939
45.6034	-10.4827
45.7814	-10.4351
45.8679	-10.3334
45.99	-10.235
46.0663	-10.1619
46.2545	-10.0476
46.4376	-9.9523
46.5546	-9.84432
46.5953	-9.75221
46.8343	-9.67281
46.9462	-9.60293
47.053	-9.52353
47.1751	-9.39331
47.3175	-9.3552
47.5057	-9.22815
47.6074	-9.16463
47.7448	-9.08205
47.9126	-8.95183
47.9126	-8.89784
48.1516	-8.75809
48.2737	-8.6501
48.4111	-8.57705
48.4873	-8.47542
48.7366	-8.38331
48.8129	-8.28168
48.9349	-8.1991
49.1842	-8.08158
49.291	-8.03077
49.413	-7.93231
49.5097	-7.79256
49.6368	-7.70363
49.6877	-7.63693
49.8403	-7.51306
50.0031	-7.4146
50.2167	-7.31932
50.293	-7.22404
50.3489	-7.07158
50.6388	-7.00171
50.6541	-6.93501
50.8881	-6.78891
50.9084	-6.69045
51.0915	-6.6174
51.1983	-6.50624
51.2492	-6.40778
51.4374	-6.32838
51.6205	-6.21404
51.7782	-6.06794
51.9053	-5.9663
52.0376	-5.86784
52.1444	-5.7408
52.3732	-5.62963
52.4851	-5.54388
52.653	-5.41684
52.7445	-5.35649
52.77	-5.26756
52.9378	-5.1024
53.0599	-5.01982
53.2074	-4.92136
53.4414	-4.81338
53.421	-4.72127
53.5939	-4.58152
53.8127	-4.46083
53.8483	-4.34649
54.0212	-4.20039
54.1229	-4.11781
54.306	-3.98442
54.3823	-3.88278
54.5298	-3.7875
54.6671	-3.64775
54.8045	-3.54611
54.8655	-3.47942
55.0486	-3.35237
55.2623	-3.21262
55.3233	-3.12687
55.4301	-3.04429
55.659	-2.89184
55.6692	-2.73938
55.9082	-2.66633
55.9998	-2.44401
56.188	-2.38366
56.2337	-2.25027
56.371	-2.15498
56.5033	-1.99935
56.6864	-1.86278
56.8441	-1.80879
56.8695	-1.67539
57.017	-1.54835
57.195	-1.4213
57.3273	-1.32285
57.4799	-1.1831
57.5714	-1.03064
57.7443	-0.90042
57.8562	-0.79244
57.958	-0.66539
58.1258	-0.45895
58.2326	-0.40178
58.4157	-0.23662
58.67	-0.12863
58.5938	-0.00476
58.7921	0.14134
59.0312	0.24297
59.1024	0.31602
59.1736	0.48436
59.3669	0.58599
59.4279	0.6908
59.5957	0.85278
59.7585	1.03382
59.8501	1.15134
59.967	1.28791
60.1145	1.46577
60.2112	1.57693
60.4096	1.69762
60.5672	1.91042
60.5926	1.96442
60.847	2.0724
60.8927	2.25027
61.0708	2.28838
61.3912	2.50118
61.3505	2.6314
61.5387	2.75527
61.5997	2.90454
61.6099	3.06335
61.8947	3.20945
62.0066	3.34602
62.1846	3.45083
62.2813	3.62552
62.1999	3.73033
62.5153	3.92725
62.6272	4.01935
62.739	4.16545
62.8764	4.31155
63.1154	4.46718
63.1663	4.58787
63.4003	4.7308
63.5172	4.88643
63.6393	5.00712
63.6953	5.21357
63.8784	5.31202
63.9852	5.51212
64.0462	5.59152
64.2497	5.80432
64.4175	5.93136
64.4887	6.08699
64.5396	6.21721
64.6667	6.37919
64.8346	6.50306
64.977	6.66822
65.2618	6.85878
65.3331	6.95089
65.4653	7.10017
65.567	7.2685
65.7705	7.44001
65.8824	7.58294
66.0146	7.73539
65.9739	7.91643
66.0706	8.02124
66.0044	8.16099
66.1621	8.36108
66.0197	8.46907
66.0451	8.67869
65.9841	8.81844
65.9943	8.95501
65.8875	9.05347
65.7959	9.21545
65.6891	9.3552
65.6077	9.46636
65.5212	9.63787
65.4043	9.7935
65.2771	9.91102
65.1754	10.0889
65.0228	10.1619
64.916	10.3303
64.8702	10.4637
64.7532	10.5589
64.5701	10.686
64.4023	10.8384
64.4073	10.9655
64.1785	11.1497
64.0869	11.2831
63.9699	11.3688
63.8733	11.5118
63.7309	11.6769
63.5834	11.7881
63.4918	11.9278
63.3138	12.0708
63.2121	12.1819
63.0086	12.2963
62.912	12.417
62.734	12.5694
62.6577	12.6425
62.4542	12.8203
62.4135	12.922
62.3067	13.103
62.1745	13.1888
61.9405	13.2904
61.8897	13.446
61.7422	13.5603
61.5692	13.6937
61.4624	13.8176
61.3556	13.9605
61.1725	14.0368
61.1572	14.2019
60.9792	14.3258
60.7859	14.383
60.6028	14.5259
60.5316	14.6879
60.3027	14.7165
60.318	14.8689
60.1654	14.9832
60.0739	15.1389
59.8551	15.25
59.728	15.3199
59.6212	15.5073
59.5398	15.6216
59.3618	15.7264
59.2448	15.844
59.1075	15.9551
58.9294	16.0377
58.8175	16.1902
58.7158	16.2727
58.4971	16.3807
58.4717	16.5046
58.2937	16.5872
58.1258	16.6666
58.0648	16.8095
57.8766	16.9651
57.7443	17.0858
57.6019	17.1811
57.5002	17.2605
57.2815	17.4034
57.2103	17.5178
57.0984	17.6003
56.8899	17.7147
56.8034	17.8576
56.722	17.9497
56.5796	18.0196
56.3304	18.0926
56.2642	18.2229
56.1167	18.3309
56.0252	18.4134
55.8929	18.5627
55.7658	18.6389
55.5573	18.7215
55.5013	18.8517
55.364	18.9311
55.2419	19.0582
55.0334	19.1598
54.9367	19.271
54.835	19.3186
54.7384	19.452
54.6061	19.5314
54.4128	19.6172
54.3111	19.7506
54.245	19.8268
53.9703	19.9316
53.8737	20.0301
53.7669	20.1254
53.6804	20.2492
53.4668	20.3381
53.3244	20.4207
53.1514	20.5128
53.1158	20.6494
52.9734	20.7224
52.7852	20.8177
52.6988	20.9098
52.6174	21.002
52.4597	21.0972
52.2664	21.1862
52.2715	21.2592
52.124	21.3831
51.946	21.4657
51.7527	21.5292
51.6205	21.6308
51.4374	21.7452
51.3357	21.8246
51.2492	21.9008
51.0813	21.9929
51.122	22.0437
50.7965	22.1993
50.6846	22.2374
50.6032	22.3327
50.415	22.4439
50.2268	22.5138
50.2167	22.5519
50.0895	22.6758
49.942	22.7425
49.7589	22.825
49.6012	22.9394
49.4232	22.9997
49.3368	23.1331
49.2198	23.2475
49.1587	23.2824
49.0061	23.365
48.8129	23.4666
48.6806	23.5015
48.5026	23.5968
48.4263	23.6667
48.2636	23.7556
48.1364	23.8065
47.9635	23.9113
47.9838	23.9557
47.8312	24.0764
47.5922	24.1908
47.5108	24.2162
47.3887	24.3559
47.287	24.3781
47.0988	24.4798
47.0632	24.5306
46.819	24.6227
46.6868	24.7275
46.5953	24.7879
46.4477	24.8323
46.2697	24.9054
46.1273	25.007
46.0103	25.0642
45.8578	25.1912
45.7408	25.2293
45.6645	25.296
45.578	25.3977
45.4712	25.4072
45.2881	25.5057
45.1711	25.5755
44.9575	25.6549
44.8354	25.6676
44.6218	25.8296
44.5862	25.8296
44.4387	25.9376
44.3064	25.9979
44.164	26.0583
44.0114	26.1218
43.9606	26.2235
43.7978	26.287
43.6045	26.3727
43.4214	26.395
43.3451	26.4553
43.1875	26.5474
43.0349	26.5982
42.9688	26.6522
42.7856	26.757
42.6483	26.7888
42.5618	26.8333
42.4143	26.9413
42.216	26.9889
41.9006	27.1032
41.9668	27.1477
41.7582	27.1445
41.6667	27.2398
41.4378	27.3224
41.3615	27.3637
41.275	27.4494
41.1224	27.4812
40.9495	27.5447
40.8427	27.6019
40.7003	27.6495
40.5324	27.7162
40.446	27.7956
40.3748	27.821
40.3137	27.91
40.0136	27.9608
40.0035	28.037
39.7746	28.091
39.7135	28.1355
39.4948	28.1514
39.4134	28.2752
39.3117	28.3229
39.0829	28.3324
38.9353	28.4118
38.7777	28.469
38.7471	28.4975
38.6251	28.5801
38.4522	28.6214
38.264	28.7103
38.2487	28.7389
38.0402	28.7516
37.8316	28.8437
37.852	28.8946
37.6739	28.9486
37.501	28.993
37.3739	29.0089
37.1958	29.101
37.089	29.1264
37.0382	29.2122
36.8195	29.2503
36.7788	29.3043
36.5702	29.2947
36.4736	29.4186
36.2905	29.444
36.2294	29.5171
36.0769	29.5457
35.9294	29.6187
35.7056	29.66
35.6547	29.6949
35.5123	29.7045
35.2936	29.8188
35.1919	29.8029
35.0545	29.8887
34.8969	29.9046
34.8358	29.9585
34.6731	30.003
34.5154	30.057
34.4696	30.0665
34.3679	30.1777
34.1441	30.2158
34.0576	30.2349
33.8847	30.2889
33.8694	30.3047
33.6812	30.3746
33.5337	30.3778
33.2998	30.4064
33.2845	30.4763
33.0607	30.5017
33.0251	30.5493
32.8267	30.6255
32.7199	30.6478
32.6436	30.6795
32.3792	30.7589
32.3232	30.7685
32.1706	30.851
31.9621	30.8828
31.8654	30.886
31.8298	30.9368
31.5959	31.0194
31.5094	30.9717
31.3568	31.0384
31.1839	31.0702
31.133	31.0765
30.9855	31.1623
30.9601	31.1782
30.7312	31.229
30.5735	31.283
30.5176	31.2735
30.2989	31.356
30.2124	31.41
30.0649	31.4164
29.8971	31.4354
29.7343	31.4608
29.6529	31.4926
29.5054	31.5434
29.3274	31.5784
29.2918	31.6101
29.1341	31.6387
29.0222	31.6451
28.7832	31.6927
28.773	31.7149
28.5746	31.7943
28.4882	31.8134
28.2694	31.8356
28.1423	31.8706
28.0151	31.915
27.9236	31.9531
27.7659	31.9944
27.6184	32.0167
27.5319	32.0579
27.3285	32.0453
27.3488	32.0929
27.0844	32.1215
26.9877	32.1532
27.003	32.1469
26.708	32.2168
26.5706	32.2041
26.4231	32.293
26.3519	32.2707
26.1434	32.3057
26.0518	32.3787
25.9755	32.3787
25.7518	32.401
25.6144	32.4581
25.4974	32.4168
25.3652	32.4963
25.2533	32.5344
25.1516	32.5121
25.0142	32.5471
24.7904	32.5725
24.6735	32.6201
24.648	32.5566
24.4039	32.7027
24.353	32.6773
24.2615	32.7503
24.0173	32.7154
23.9003	32.7313
23.7427	32.8075
23.6511	32.8266
23.5138	32.8107
23.4375	32.8424
23.3103	32.8552
23.2086	32.8456
23.0255	32.906
22.8526	32.9187
22.7051	32.9187
22.522	32.9885
22.3745	32.979
22.405	33.0457
22.1252	33.0743
21.993	33.0553
21.6929	33.1219
21.7895	33.1442
21.6268	33.1664
21.4386	33.1664
21.3623	33.1347
21.2911	33.1505
21.0927	33.2363
20.9554	33.1982
20.8893	33.2077
20.8333	33.2236
20.5892	33.2649
20.4468	33.2807
20.3196	33.3062
20.1975	33.2998
20.0907	33.3443
19.9737	33.3887
19.7144	33.3951
19.6533	33.3856
19.5465	33.4332
19.4651	33.4014
19.2413	33.465
19.1142	33.4459
18.9005	33.4618
18.865	33.4777
18.7124	33.4618
18.5903	33.4808
18.4479	33.5539
18.3055	33.5444
18.2241	33.5729
18.1376	33.5602
17.8731	33.6269
17.7612	33.5666
17.6951	33.6619
17.4764	33.6142
17.4408	33.6269
17.2679	33.6079
17.0695	33.6111
16.9423	33.646
16.8711	33.6746
16.6931	33.6841
16.6016	33.7064
16.4693	33.7953
16.3066	33.7413
16.1692	33.7794
16.0065	33.773
15.9759	33.7445
15.7674	33.8461
15.6708	33.7889
15.5741	33.7889
15.4368	33.8397
15.2588	33.8048
15.1367	33.7762
15.1265	33.8334
14.8417	33.8239
14.7247	33.8524
14.5467	33.8842
14.445	33.8937
14.3433	33.9541
14.1652	33.935
14.0177	33.9287
13.9516	33.935
13.7787	33.9287
13.6464	33.9318
13.5447	33.916
13.3972	33.9318
13.2395	33.9318
13.1734	33.9287
12.9547	33.9858
12.7818	33.9509
12.8377	34.0398
12.6089	33.9954
12.4613	34.0081
12.3291	34.0208
12.2579	34.024
12.0443	34.0494
12.1002	34.043
11.8561	34.0557
11.6781	34.0557
11.4899	34.0271
11.4288	34.043
11.2203	34.0367
11.144	34.0494
10.9812	34.0367
10.8643	34.0843
10.7422	34.0716
10.6761	34.0716
10.4065	34.0938
10.3149	34.0494
10.2132	34.0652
10.0912	34.1129
9.85718	34.0843
9.70968	34.0843
9.61812	34.1319
9.50623	34.0748
9.37907	34.1034
9.23665	34.1542
9.17053	34.0811
8.97217	34.1065
8.83484	34.1224
8.78906	34.0906
8.64156	34.1478
8.4432	34.1065
8.26009	34.1224
8.20923	34.0938
7.99052	34.1669
7.93966	34.0906
7.8125	34.1256
7.57345	34.1478
7.50732	34.1192
7.43103	34.1097
7.21232	34.1383
7.08516	34.151
6.90715	34.1605
6.83085	34.151
6.71895	34.1574
6.62231	34.1192
6.39852	34.1129
6.27136	34.1034
6.2561	34.1415
6.073	34.1002
5.97127	34.1446
5.89498	34.1478
5.68136	34.1161
5.45247	34.1637
5.49316	34.1288
5.20833	34.1161
5.17273	34.1446
4.95911	34.1161
4.95402	34.0684
4.76074	34.1161
4.55221	34.1097
4.40979	34.0843
4.30806	34.1224
4.18091	34.1065
4.00798	34.0906
3.94185	34.1097
3.72314	34.0811
3.73332	34.1224
3.5553	34.078
3.42306	34.0462
3.24504	34.0684
3.06702	34.0716
2.95003	34.0367
2.84322	34.1002
2.72624	34.0621
2.62451	34.024
2.52279	34.0398
2.34985	34.0525
2.15149	34.0017
2.07011	34.0208
1.82088	34.0208
1.94804	34.0176
1.63778	34.0462
1.5564	33.9986
1.45976	34.0208
1.33769	33.9986
1.21562	34.0176
1.00199	33.9382
0.85958	33.9731
0.67647	33.9668
0.5188	33.97
0.45776	33.9922
0.33061	33.9573
0.21362	33.9509
0.06104	33.9064
-0.06104	33.9318
-0.23397	33.9191
-0.22888	33.935
-0.42216	33.916
-0.52897	33.9477
-0.66121	33.9001
-0.85958	33.8779
-0.97656	33.9191
-1.0376	33.8683
-1.20544	33.9064
-1.33769	33.8747
-1.45976	33.8239
-1.63269	33.8112
-1.7039	33.8715
-1.88192	33.808
-2.05485	33.8556
-2.10063	33.7794
-2.22778	33.7889
-2.25321	33.7794
-2.58891	33.7826
-2.75167	33.7667
-2.74658	33.7762
-2.89917	33.7381
-2.99072	33.7413
-3.19926	33.7254
-3.39254	33.7095
-3.43831	33.7159
-3.58582	33.7286
-3.62651	33.6523
-3.84013	33.6746
-3.93677	33.6682
-4.13513	33.6428
-4.2572	33.6428
-4.35893	33.6333
-4.54203	33.6333
-4.73022	33.6397
-4.77091	33.5698
-4.95402	33.5825
-4.97437	33.5984
-5.22868	33.5634
-5.32532	33.5698
-5.4423	33.5158
-5.62541	33.4999
-5.74748	33.4935
-5.8492	33.4935
-5.9255	33.43
-6.10352	33.4364
-6.28153	33.4459
-6.47481	33.43
-6.49516	33.411
-6.54602	33.3983
-6.72404	33.3792
-6.98344	33.4205
-7.08008	33.3633
-7.19198	33.3601
-7.33948	33.3728
-7.52258	33.3125
-7.62431	33.2744
-7.69552	33.2522
-7.80233	33.2649
-7.97017	33.2236
-8.13293	33.2013
-8.27535	33.195
-8.37708	33.1918
-8.41777	33.1982
-8.59578	33.1918
-8.67208	33.1569
-8.87553	33.1569
-9.01794	33.1664
-9.24174	33.1124
-9.22648	33.1029
-9.42993	33.0362
-9.61304	33.0616
-9.76054	33.0044
-9.84192	32.9981
-9.94364	32.9949
-10.1115	32.9663
-10.198	32.9091
-10.3506	32.925
-10.5387	32.8996
-10.6608	32.8933
-10.8032	32.8742
-10.9049	32.8837
-11.0931	32.8107
-11.1796	32.8107
-11.3424	32.7758
-11.4136	32.7567
-11.5916	32.7694
-11.6882	32.7059
-11.851	32.6805
-11.968	32.6741
-12.1002	32.6646
-12.2274	32.6074
-12.3952	32.6169
-12.385	32.5471
-12.6495	32.5788
-12.8021	32.5566
-12.9242	32.5661
-12.9852	32.5344
-13.1683	32.4772
-13.2752	32.4931
-13.4379	32.4423
-13.4989	32.4295
-13.6464	32.3533
-13.8957	32.3247
-14.0177	32.3343
-14.0839	32.2866
-14.2568	32.2866
-14.3636	32.2263
-14.5772	32.2358
-14.679	32.1882
-14.6993	32.2009
-14.8417	32.1628
-15.0909	32.1501
-15.1927	32.0929
-15.3096	32.0961
-15.3859	32.0198
-15.5335	32.0294
-15.7267	31.9722
-15.8946	31.9722
-15.9861	31.9214
-16.0573	31.8769
-16.2201	31.8833
-16.3879	31.8356
-16.4541	31.8134
-16.6931	31.7912
-16.7643	31.7658
-16.8915	31.788
-17.0746	31.7245
-17.1814	31.7308
-17.278	31.6705
-17.4204	31.626
-17.6036	31.6069
-17.6544	31.5371
-17.8019	31.518
-17.9443	31.464
-17.9494	31.4545
-18.2495	31.4037
-18.2953	31.3846
-18.5343	31.3719
-18.6462	31.3433
-18.7683	31.3433
-18.9056	31.2639
-19.0582	31.2766
-19.1701	31.2195
-19.2057	31.2131
-19.3176	31.1083
-19.5872	31.0829
-19.8008	31.0861
-19.7449	31.0162
-19.9076	30.994
-20.1467	30.9495
-20.2077	30.8923
-20.4163	30.905
-20.5282	30.8574
-20.5994	30.8479
-20.6807	30.832
-20.9707	30.7875
-20.9503	30.7113
-21.1792	30.6636
-21.2911	30.6319
-21.3776	30.6096
-21.4284	30.5715
-21.759	30.4985
-21.9269	30.5048
-21.9777	30.4445
-22.0947	30.3969
-22.2219	30.327
-22.3185	30.2984
-22.5169	30.2444
-22.583	30.2412
-22.8526	30.2126
-22.8017	30.1491
-23.1018	30.092
-23.1578	30.092
-23.3002	30.0252
-23.4324	30.0475
-23.5596	29.9331
-23.6918	29.9236
-23.8495	29.8537
-24.0021	29.8442
-24.114	29.7299
-24.2208	29.733
-24.292	29.6949
-24.4802	29.6664
-24.6328	29.5997
-24.765	29.5711
-24.9074	29.5203
-24.9939	29.4409
-25.2075	29.4027
-25.3042	29.3614
-25.472	29.3583
-25.5839	29.3202
-25.706	29.2407
-25.7873	29.2249
-25.9654	29.1677
-26.0315	29.0915
-26.179	29.0534
-26.3418	29.0121
-26.5605	28.9708
-26.6368	28.8501
-26.7334	28.8469
-26.8707	28.8533
-27.0182	28.777
-27.1352	28.704
-27.2522	28.7199
-27.4251	28.6182
-27.4811	28.5865
-27.7354	28.5166
-27.8575	28.4658
-27.9439	28.4023
-28.1474	28.3673
-28.4729	28.3356
-28.3559	28.2752
-28.4373	28.1895
-28.6102	28.1291
-28.7628	28.1259
-28.8798	28.0529
-29.0019	27.9894
-29.1901	27.9259
-29.3986	27.875
-29.4749	27.8433
-29.5563	27.7734
-29.7343	27.7226
-29.8106	27.6718
-29.9988	27.6305
-30.0598	27.5066
-30.2429	27.4939
-30.2887	27.4431
-30.4515	27.3954
-30.5684	27.3573
-30.8024	27.2271
-30.8685	27.243
-31.0923	27.1413
-31.1381	27.1159
-31.2653	27.0302
-31.4535	27.0016
-31.5094	26.9222
-31.7128	26.8936
-31.7688	26.7761
-31.9672	26.7094
-32.0943	26.6713
-32.252	26.6109
-32.3842	26.5696
-32.4656	26.4966
-32.5775	26.4108
-32.7199	26.3664
-32.8623	26.3124
-33.0556	26.2108
-33.2082	26.1726
-33.2743	26.1059
-33.4066	26.0329
-33.4422	25.9662
-33.6253	25.8963
-33.8084	25.89
-33.9813	25.7566
-34.1441	25.7248
-34.2	25.6422
-34.3323	25.6041
-34.5408	25.5406
-34.5561	25.4739
-34.7137	25.385
-34.8612	25.3405
-34.9782	25.1785
-35.1003	25.1976
-35.3088	25.0769
-35.4004	25.0388
-35.4462	24.9911
-35.6954	24.8958
-35.8378	24.8291
-35.8938	24.7688
-36.1176	24.7116
-36.2956	24.6576
-36.4278	24.5941
-36.4736	24.4925
-36.6007	24.4226
-36.7482	24.3464
-36.9059	24.2765
-36.9924	24.1749
-37.1704	24.0732
-37.2416	23.9938
-37.4959	23.9843
-37.4959	23.8541
-37.679	23.816
-37.852	23.762
-37.9028	23.654
-38.0402	23.6095
-38.2182	23.5428
-38.3504	23.4571
-38.5234	23.3681
-38.5895	23.3173
-38.7624	23.2125
-38.9659	23.1109
-39.032	23.0029
-39.149	22.9426
-39.3728	22.8473
-39.2914	22.7774
-39.505	22.6726
-39.5915	22.5964
-39.7848	22.5424
-39.9729	22.4915
-40.0747	22.4153
-40.2222	22.3169
-40.3595	22.2184
-40.446	22.1326
-40.5986	22.0088
-40.7257	21.9198
-40.919	21.8627
-41.0817	21.8119
-41.1784	21.6689
-41.331	21.5768
-41.5293	21.5514
-41.7023	21.399
-41.6768	21.3894
-41.9312	21.2179
-42.0074	21.1639
-42.2821	21.1036
-42.3075	20.9861
-42.455	20.8844
-42.5924	20.7765
-42.6432	20.7129
-42.8721	20.6081
-43.0044	20.4938
-43.0908	20.4017
-43.3095	20.3032
-43.4113	20.2492
-43.5333	20.1508
-43.7266	20.0777
-43.8131	19.9634
-43.9555	19.8395
-44.0216	19.7347
-44.2861	19.6616
-44.3319	19.6013
-44.4285	19.4711
-44.5811	19.379
-44.7133	19.2837
-44.9219	19.1725
-44.9473	19.0709
-45.1915	18.9184
-45.2067	18.8771
-45.3898	18.6993
-45.5068	18.6675
-45.7408	18.5722
-45.7764	18.4261
-45.9086	18.3975
-46.1324	18.2387
-46.1883	18.1308
-46.3104	18.0355
-46.4071	17.9338
-46.6766	17.8163
-46.7021	17.7274
-46.9259	17.6131
-47.0276	17.486
-47.1039	17.3812
-47.287	17.3145
-47.4853	17.1716
-47.5667	17.0636
-47.7041	16.9366
-47.8363	16.8413
-47.994	16.7523
-48.0957	16.6094
-48.2229	16.5364
-48.4212	16.4347
-48.5077	16.2823
-48.6043	16.1965
-48.7366	16.1012
-48.879	15.9901
-48.9705	15.8789
-49.1536	15.7169
-49.3368	15.5899
-49.3469	15.4724
-49.4741	15.3612
-49.6521	15.2659
-49.7538	15.1262
-49.9369	15.0341
-50.0132	14.9356
-50.1963	14.8149
-50.3337	14.6783
-50.41	14.5799
-50.6287	14.4846
-50.8321	14.3512
-50.8321	14.2305
-51.0508	14.1575
-51.1169	13.9637
-51.1882	13.8843
-51.4221	13.7541
-51.5086	13.6239
-51.6612	13.4682
-51.8494	13.3857
-51.8799	13.2586
-52.0274	13.1252
-52.2257	12.9728
-52.297	12.8711
-52.5207	12.7917
-52.5665	12.6298
-52.7496	12.5313
-52.8514	12.4138
-53.0192	12.3026
-53.1158	12.1851
-53.2023	12.0231
-53.3905	11.9056
-53.5736	11.8008
-53.6296	11.6706
-53.8279	11.5372
-53.9449	11.3847
-54.1229	11.2227
-54.184	11.0893
-54.2755	10.9941
-54.4688	10.8702
-54.601	10.7463
-54.6621	10.6193
-54.9062	10.4986
-54.9774	10.362
-55.0029	10.235
-55.1809	10.1492
-55.4403	9.96501
-55.5267	9.85067
-55.659	9.63787
-55.7963	9.55529
-56.0099	9.37425
-56.0506	9.25039
-56.2185	9.11699
-56.427	9.01218
-56.4677	8.81209
-56.5185	8.71998
-56.7067	8.58341
-56.7779	8.48177
-57.0933	8.33567
-57.1289	8.22133
-57.3985	8.06253
-57.429	7.88466
-57.5511	7.7608
-57.6884	7.64328
-57.7545	7.45907
-58.0241	7.27803
-58.1665	7.1224
-58.1716	7.02712
-58.3344	6.87784
-58.5378	6.7508
-58.5632	6.57611
-58.6751	6.48718
-58.843	6.30932
-59.0108	6.18863
-59.2041	6.0457
-59.2194	5.86784
-59.3821	5.72174
-59.4737	5.54388
-59.6161	5.40096
-59.8195	5.28662
-59.9162	5.08335
-60.1044	4.92454
-60.2061	4.86102
-60.2875	4.67681
-60.496	4.51482
-60.6435	4.35284
-60.7096	4.24168
-60.8114	4.04159
-60.969	3.9336
-61.086	3.74938
-61.1979	3.60328
-61.4014	3.4286
-61.498	3.24121
-61.5997	3.10464
-61.8337	2.96806
-61.854	2.81244
-62.0778	2.63775
-62.1999	2.47894
-62.3779	2.34872
-62.4339	2.14545
-62.5814	1.98347
-62.6882	1.87549
-62.8866	1.72621
-62.9222	1.57376
-63.1154	1.38637
-63.146	1.18627
-63.4206	1.08464
-63.5325	0.88772
-63.7156	0.70033
-63.7258	0.57011
-63.975	0.40495
-64.0208	0.19851
-64.1937	0.09369
-64.2649	-0.05876
-64.4836	-0.23662
-64.5752	-0.37954
-64.6566	-0.60505
-64.8346	-0.70351
-65.0431	-0.85596
-65.0431	-1.09734
-65.2415	-1.15134
-65.3788	-1.39272
-65.5772	-1.59281
-65.5975	-1.74209
-65.6382	-1.91042
-65.9129	-2.10417
-65.8671	-2.28203
-66.0197	-2.42178
-66.0655	-2.62187
-65.9027	-2.76479
-66.0807	-2.92042
-65.8925	-3.13005
-65.8468	-3.2952
-65.7908	-3.36825
-65.7705	-3.59693
-65.6433	-3.72715
-65.6433	-3.95265
-65.5161	-4.10193
-65.4144	-4.24486
-65.4653	-4.39413
-65.2059	-4.60058
-65.0991	-4.73397
-64.9719	-4.85784
-64.9007	-5.01347
-64.9058	-5.21039
-64.6057	-5.32473
-64.5345	-5.5153
-64.326	-5.65187
-64.1734	-5.75033
-64.2141	-5.97265
-64.0615	-6.0997
-63.9089	-6.28391
-63.7614	-6.45542
-63.5885	-6.55706
-63.5071	-6.70316
-63.3392	-6.85243
-63.2426	-7.00171
-63.1053	-7.17004
-62.912	-7.3352
-62.8306	-7.45589
-62.7747	-7.67504
-62.6068	-7.77032
-62.5102	-7.90055
-62.322	-8.04982
-62.2101	-8.2118
-62.0422	-8.33249
-61.9659	-8.504
-61.8337	-8.6374
-61.7371	-8.77397
-61.4878	-8.95501
-61.3098	-9.09793
-61.2996	-9.21545
-61.1013	-9.33614
-60.9894	-9.47907
-60.791	-9.61246
-60.6944	-9.77444
-60.7045	-9.91737
-60.3434	-10.0222
-60.318	-10.1905
-60.1807	-10.3271
-60.0433	-10.5081
-59.962	-10.6415
-59.8704	-10.7431
-59.7992	-10.902
-59.6313	-10.9972
-59.3313	-11.1751
-59.2651	-11.2577
-59.1431	-11.4038
-59.0159	-11.5308
-58.9193	-11.6865
-58.787	-11.7976
-58.6192	-11.985
-58.4971	-12.0993
-58.37	-12.2677
-58.2072	-12.4138
-58.0699	-12.4519
-57.958	-12.671
-57.8003	-12.7917
-57.5104	-12.8807
-57.5867	-12.995
-57.3374	-13.1379
-57.2917	-13.23
-57.1594	-13.4016
-56.9611	-13.5349
-56.9305	-13.6239
-56.7983	-13.8144
-56.6305	-13.9192
-56.4728	-14.059
-56.31	-14.1638
-56.1727	-14.2972
-56.1116	-14.4401
-55.9438	-14.5132
-55.837	-14.672
-55.8268	-14.7577
-55.5267	-14.9007
-55.3385	-14.9801
-55.2216	-15.1389
-55.1656	-15.2691
-54.9469	-15.3866
-54.8503	-15.5359
-54.5553	-15.6248
-54.6061	-15.7392
-54.4739	-15.9043
-54.3009	-15.9774
-54.1992	-16.1362
-54.1331	-16.2378
-53.9195	-16.3108
-53.7313	-16.3934
-53.6245	-16.5427
-53.5736	-16.6698
-53.4922	-16.8
-53.2379	-16.8921
-53.1108	-17.016
-53.1108	-17.0858
-52.8259	-17.216
-52.7598	-17.3336
-52.6428	-17.4606
-52.475	-17.5845
-52.3427	-17.6829
-52.2664	-17.7973
-52.1342	-17.9021
-51.9969	-18.0482
-51.885	-18.0863
-51.6459	-18.2419
-51.5493	-18.3245
-51.4781	-18.4261
-51.2594	-18.5595
-51.1475	-18.6167
-51.0406	-18.7501
-50.8728	-18.8771
-50.71	-19.0169
-50.6388	-19.0772
-50.4761	-19.2043
-50.3642	-19.3091
-50.1963	-19.4012
-50.1099	-19.4743
-49.9827	-19.5854
-49.7589	-19.7156
-49.6521	-19.795
-49.6317	-19.8681
-49.4893	-19.9665
-49.2045	-20.0841
-49.1435	-20.1698
-49.0214	-20.3159
-48.8586	-20.4175
-48.7264	-20.5224
-48.6857	-20.5795
-48.4924	-20.751
-48.3805	-20.7765
-48.2076	-20.8844
-48.1059	-20.9956
-48.0296	-21.0877
-47.9024	-21.2147
-47.7651	-21.2338
-47.5667	-21.3386
-47.4548	-21.4688
-47.2717	-21.5482
-47.1191	-21.6276
-47.0632	-21.7293
-46.875	-21.8786
-46.7936	-21.8976
-46.5647	-22.0183
-46.4884	-22.1295
-46.3053	-22.2279
-46.229	-22.3137
-46.0968	-22.409
-45.929	-22.4534
-45.7255	-22.5646
-45.7001	-22.6122
-45.5017	-22.7297
-45.4509	-22.7615
-45.2372	-22.8632
-45.1202	-22.9584
-44.9931	-23.0569
-44.9015	-23.1935
-44.871	-23.2411
-44.637	-23.3586
-44.5251	-23.4412
-44.3776	-23.4952
-44.2912	-23.6127
-44.1183	-23.6508
-43.9301	-23.7652
-43.925	-23.8573
-43.6605	-23.8731
-43.396	-24.0034
-43.4316	-24.1145
-43.2536	-24.1685
-43.2587	-24.232
-43.0908	-24.34
-42.8874	-24.4226
-42.7297	-24.5242
-42.6992	-24.5719
-42.4957	-24.6608
-42.3635	-24.6926
-42.1397	-24.7879
-42.16	-24.845
-41.9668	-24.9594
-41.7023	-24.9943
-41.57	-25.0578
-41.4581	-25.1436
-41.2649	-25.2833
-41.1784	-25.3024
-40.9546	-25.4008
-40.8885	-25.4771
-40.7613	-25.5184
-40.7105	-25.6232
-40.563	-25.6772
-40.3646	-25.7534
-40.2934	-25.836
-40.1357	-25.9217
-39.9323	-25.9408
-39.7339	-26.0615
-39.6932	-26.1186
-39.5813	-26.1663
-39.4643	-26.2552
-39.2405	-26.2997
-39.1846	-26.4521
-38.9964	-26.4426
-38.915	-26.5538
-38.7624	-26.6332
-38.5895	-26.6586
-38.4877	-26.7825
-38.3301	-26.7983
-38.1724	-26.8746
-38.0808	-26.919
-37.9283	-27.0334
-37.9893	-27.0492
-37.6943	-27.1413
-37.5468	-27.2017
-37.44	-27.2525
-37.3688	-27.37
-37.0941	-27.3859
-36.9619	-27.4748
-36.911	-27.5034
-36.85	-27.5765
-36.6313	-27.6464
-36.4939	-27.7289
-36.3464	-27.7829
-36.1786	-27.8528
-36.1226	-27.875
-35.9701	-27.9259
-35.7463	-28.0434
-35.7056	-28.1005
-35.5733	-28.1386
-35.4513	-28.2053
-35.319	-28.2498
-35.1206	-28.307
-34.9681	-28.3927
-34.8612	-28.4467
-34.7036	-28.469
-34.4798	-28.5896
-34.6476	-28.6373
-34.3679	-28.6627
-34.3323	-28.7357
-34.1644	-28.7516
-33.9864	-28.8279
-33.8237	-28.8819
-33.7067	-28.9486
-33.5897	-29.028
-33.5439	-29.0375
-33.3099	-29.1169
-33.1777	-29.1645
-33.0658	-29.228
-32.898	-29.2662
-32.7505	-29.3392
-32.5673	-29.3614
-32.547	-29.425
-32.3944	-29.4758
-32.196	-29.5361
-32.0791	-29.5838
-32.0435	-29.6632
-31.7993	-29.6822
-31.6722	-29.7267
-31.6111	-29.7458
-31.4636	-29.8347
-31.3009	-29.8664
-31.1941	-29.9649
-31.0211	-29.984
-30.9041	-30.0316
-30.8126	-30.0538
-30.6752	-30.1618
-30.5125	-30.1714
-30.3803	-30.1745
-30.2378	-30.2603
-30.1056	-30.3206
-30.0242	-30.3429
-29.8767	-30.4127
-29.6377	-30.4699
-29.5563	-30.5366
-29.3732	-30.508
-29.363	-30.5779
-29.2104	-30.616
-29.0527	-30.6478
-28.9256	-30.6954
-28.7679	-30.7589
-28.6306	-30.8066
-28.5339	-30.8066
-28.3407	-30.9273
-28.1982	-30.959
-28.1067	-30.994
-28.0507	-31.0353
-27.7964	-31.0543
-27.7201	-31.0829
-27.5574	-31.1178
-27.4862	-31.1941
-27.2776	-31.1941
-27.1454	-31.2798
-26.9674	-31.3147
-26.886	-31.3306
-26.713	-31.3846
-26.713	-31.4386
-26.6062	-31.464
-26.357	-31.5085
-26.2197	-31.5275
-26.0061	-31.5593
-25.9552	-31.626
-25.8535	-31.6006
-25.7619	-31.7086
-25.533	-31.6927
-25.472	-31.7435
-25.2991	-31.7848
-25.0905	-31.8039
-25.0855	-31.8197
-24.8718	-31.861
-24.8311	-31.9309
-24.6226	-31.9373
-24.3734	-31.9785
-24.3428	-32.0008
-24.236	-32.0294
-24.0885	-32.1088
-23.997	-32.1405
-23.819	-32.1373
-23.8088	-32.1977
-23.6359	-32.2104
-23.3358	-32.258
-23.4477	-32.2485
-23.1934	-32.2771
-23.0459	-32.3152
-22.8882	-32.347
-22.8119	-32.3343
-22.7153	-32.4423
-22.5169	-32.4581
-22.5118	-32.4677
-22.227	-32.4867
-22.0642	-32.528
-21.9574	-32.5661
-21.8811	-32.5979
-21.7438	-32.6011
-21.637	-32.5979
-21.4233	-32.6328
-21.347	-32.7122
-21.1436	-32.7376
-21.1182	-32.7059
-20.8638	-32.7662
-20.7723	-32.8075
-20.6706	-32.8107
-20.5434	-32.871
-20.34	-32.8901
-20.223	-32.8742
-20.0958	-32.9155
-20.0043	-32.9314
-19.7398	-32.9536
-19.7551	-33.0298
-19.5567	-32.9695
-19.5516	-33.014
-19.1956	-33.0457
-19.1549	-33.0806
-19.0226	-33.1156
-18.8955	-33.1188
-18.7022	-33.1601
-18.7073	-33.1505
-18.5598	-33.1759
-18.4733	-33.2172
-18.2495	-33.1759
-18.0461	-33.249
-17.9647	-33.2617
-17.8528	-33.2903
-17.6595	-33.2934
-17.5985	-33.3062
-17.3899	-33.3316
-17.3391	-33.3697
-17.1255	-33.3411
-17.0085	-33.4141
-16.8966	-33.4332
-16.7491	-33.4173
-16.6117	-33.4459
-16.4846	-33.4999
-16.3523	-33.4745
-16.2201	-33.5285
-16.1998	-33.4967
-16.0065	-33.5126
-15.8132	-33.5507
-15.7572	-33.5475
-15.6097	-33.6015
-15.4266	-33.6238
-15.2944	-33.6365
-15.1723	-33.6714
-15.0096	-33.7159
-14.8875	-33.6968
-14.7654	-33.7032
-14.6128	-33.7064
-14.5467	-33.7127
-14.3077	-33.6809
-14.2466	-33.7064
-14.1296	-33.6936
-13.9974	-33.6968
-13.7889	-33.754
-13.7126	-33.8016
-13.6668	-33.8112
-13.4582	-33.7985
-13.3311	-33.8429
-13.1785	-33.8429
-13.1276	-33.8874
-12.9293	-33.8779
-12.8174	-33.8842
-12.5834	-33.8207
-12.5834	-33.8651
-12.2884	-33.8651
-12.2121	-33.8588
-12.1206	-33.8842
-11.9273	-33.9255
-11.9069	-33.9128
-11.7594	-33.9541
-11.6018	-33.9414
-11.4594	-33.9636
-11.3475	-33.9795
-11.1644	-33.9795
-11.0677	-33.97
-10.9202	-34.0208
-10.732	-33.9763
-10.7371	-33.9445
-10.5998	-34.0049
-10.4472	-33.9858
-10.1522	-34.0049
-10.1573	-34.043
-10.025	-34.0303
-9.88261	-34.0557
-9.68424	-34.0652
-9.58252	-34.0716
-9.41976	-34.0906
-9.28752	-34.0621
-9.08407	-34.097
-9.06372	-34.0811
-8.962	-34.0557
-8.75346	-34.024
-8.64156	-34.0938
-8.52966	-34.0335
-8.49406	-34.0652
-8.14819	-34.0811
-8.14311	-34.097
-7.98035	-34.1415
-7.83793	-34.0938
-7.77181	-34.1161
-7.54293	-34.0875
-7.41577	-34.097
-7.33439	-34.0843
-7.18689	-34.1034
-6.98344	-34.1224
-6.9987	-34.0748
-6.84102	-34.1129
-6.71387	-34.1351
-6.55111	-34.0748
-6.46464	-34.1192
-6.2561	-34.1097
-6.08826	-34.1288
-6.05774	-34.0875
-5.82377	-34.1319
-5.63558	-34.0843
-5.64067	-34.1478
-5.41687	-34.1319
-5.35075	-34.1097
-5.15747	-34.1669
-5.11678	-34.1034
-4.90316	-34.1097
-4.776	-34.1097
-4.65393	-34.0557
-4.49626	-34.097
-4.44539	-34.0938
-4.2572	-34.0811
-4.17074	-34.0906
-3.96729	-34.1161
-3.80961	-34.0652
-3.73332	-34.1065
-3.63159	-34.1002
-3.4078	-34.1129
-3.35693	-34.0843
-3.15348	-34.0462
-3.08736	-34.0494
-2.89408	-34.0843
-2.78727	-34.043
-2.75167	-34.0589
-2.53296	-34.0589
-2.43123	-34.0557
-2.23287	-34.0176
-2.12606	-34.0716
-1.98873	-34.0112
-1.88192	-34.0271
-1.75476	-34.0335
-1.592	-34.0049
-1.51571	-34.0557
-1.37838	-33.989
-1.25631	-34.0112
[truncated: 4 more rows]

## Sheet: Fig 2c
\i(E)	\i(D)	\i(E)	\i(D)	\i(E)	\i(D)	\i(E)	\i(D)
kV/cm	\g(m)C/cm\+(2)	kV/cm	\g(m)C/cm\+(2)	kV/cm	\g(m)C/cm\+(2)	kV/cm	\g(m)C/cm\+(2)
1 V	H-NdNiO\-(3)	2 V		4 V		6 V
-0.00763	-0.34375	0.10681	-0.68277	0.23905	-1.8199	0.28229	-2.25297
0.16276	-0.34119	0.41453	-0.67731	0.74768	-1.78274	1.16984	-2.22819
0.28229	-0.33545	0.60527	-0.66954	1.30208	-1.78147	1.93532	-2.20914
0.41707	-0.33335	0.93842	-0.66564	1.84123	-1.75479	2.75421	-2.17928
0.5544	-0.32998	1.297	-0.6608	2.35494	-1.74431	3.52478	-2.1418
0.69427	-0.32518	1.50299	-0.65173	2.92714	-1.73447	4.34875	-2.13291
0.86975	-0.32425	1.70898	-0.6441	3.45357	-1.71319	5.13713	-2.09194
1.00454	-0.31945	2.06248	-0.63733	3.98	-1.6846	5.99925	-2.09003
1.06557	-0.31585	2.22015	-0.63066	4.47845	-1.69064	6.76473	-2.03286
1.2207	-0.31218	2.57874	-0.62263	5.03794	-1.67031	7.5709	-2.02842
1.3326	-0.30881	2.81779	-0.61493	5.54657	-1.63791	8.35164	-2.00269
1.44704	-0.30618	3.13059	-0.60779	6.08063	-1.63315	9.16545	-1.97792
1.66321	-0.29954	3.35185	-0.60086	6.58671	-1.61886	9.96908	-1.94171
1.68101	-0.29841	3.55021	-0.59169	7.164	-1.58773	10.7498	-1.92329
1.86157	-0.29434	3.93168	-0.58799	7.69043	-1.58995	11.5051	-1.90868
1.96584	-0.29184	4.08173	-0.57929	8.22194	-1.5601	12.3164	-1.85722
2.15149	-0.29031	4.37164	-0.57612	8.74329	-1.54803	13.148	-1.85405
2.25576	-0.28584	4.64376	-0.56592	9.26717	-1.52135	13.972	-1.80387
2.43632	-0.28084	4.96674	-0.56025	9.75291	-1.50833	14.7349	-1.7829
2.52279	-0.27977	5.29226	-0.55478	10.3327	-1.49404	15.5004	-1.77941
2.65249	-0.27164	5.46773	-0.54681	10.8515	-1.47911	16.3447	-1.72859
2.88137	-0.27067	5.78562	-0.53968	11.4365	-1.45021	17.1305	-1.71335
2.74404	-0.26637	5.96619	-0.53168	11.9349	-1.44036	17.9062	-1.67142
3.02378	-0.2642	6.33494	-0.52531	12.5147	-1.43147	18.72	-1.65078
3.184	-0.26074	6.53076	-0.51654	12.8682	-1.40669	19.5338	-1.60568
3.37219	-0.25704	6.71895	-0.51121	13.5396	-1.39145	20.3323	-1.60377
3.43323	-0.25424	7.08516	-0.50457	14.0584	-1.36699	21.0749	-1.56852
3.67228	-0.2499	7.32676	-0.49547	14.6077	-1.36255	22.0083	-1.54501
3.7969	-0.2463	7.57853	-0.4901	15.0859	-1.3311	22.7915	-1.50817
3.81724	-0.24087	7.78453	-0.48233	15.6301	-1.34	23.6257	-1.48213
3.99526	-0.23757	8.09479	-0.4773	16.2811	-1.2841	24.4141	-1.44592
4.10716	-0.23677	8.40251	-0.46803	16.7643	-1.29299	25.177	-1.44401
4.28009	-0.2307	8.67462	-0.46126	17.2755	-1.26631	25.9679	-1.39701
4.50389	-0.22596	8.95691	-0.45343	17.8401	-1.24948	26.7614	-1.36715
4.5344	-0.22336	9.23411	-0.44613	18.2902	-1.23106	27.5396	-1.33857
4.63359	-0.21903	9.43502	-0.44052	18.8319	-1.20819	28.389	-1.31792
4.89553	-0.21619	9.7936	-0.43229	19.3837	-1.18881	29.185	-1.27854
4.93622	-0.21106	10.0021	-0.42455	19.9534	-1.17547	30.0089	-1.25789
4.97945	-0.20726	10.2259	-0.41809	20.5002	-1.15261	30.7795	-1.21819
5.27445	-0.20453	10.6405	-0.41052	20.9707	-1.14085	31.5781	-1.20231
5.28717	-0.19966	10.7905	-0.40285	21.6039	-1.11989	32.3715	-1.16198
5.53131	-0.19612	11.0702	-0.39648	22.1812	-1.09067	33.1421	-1.13085
5.70679	-0.19292	11.3347	-0.38771	22.6847	-1.08464	33.9839	-1.1191
5.75256	-0.18892	11.5814	-0.38018	23.229	-1.05446	34.7621	-1.05589
5.94584	-0.18659	11.8739	-0.37334	23.7732	-1.05034	35.5759	-1.04764
6.01451	-0.18385	12.0544	-0.36661	24.2513	-1.02493	36.3261	-1.00603
6.15946	-0.17965	12.3266	-0.35791	24.8083	-1.00587	37.1653	-1.00635
6.29934	-0.17559	12.7157	-0.35074	25.3576	-0.98777	38.0173	-0.97046
6.39089	-0.17095	12.9878	-0.34137	25.8992	-0.96331	38.7548	-0.92377
6.59434	-0.16842	13.1836	-0.33637	26.3977	-0.94108	39.5864	-0.90027
6.62994	-0.16415	13.4379	-0.32707	26.8962	-0.91313	40.3519	-0.8685
6.83594	-0.15965	13.6846	-0.32203	27.4607	-0.90392	41.158	-0.83261
6.96818	-0.15822	13.9465	-0.31276	27.9745	-0.88994	41.9312	-0.8107
7.05973	-0.15418	14.2568	-0.30596	28.5212	-0.8658	42.7704	-0.771
7.16146	-0.14851	14.5137	-0.29846	29.0756	-0.85183	43.5638	-0.74813
7.30387	-0.14548	14.7324	-0.29166	29.5995	-0.82261	44.4005	-0.7205
7.45646	-0.14308	14.9969	-0.28326	30.0802	-0.80546	45.3618	-0.69445
7.61922	-0.13948	15.2842	-0.27559	30.6905	-0.79085	45.9773	-0.6611
7.69806	-0.13558	15.5182	-0.26812	31.1839	-0.77084	46.7631	-0.61886
7.89134	-0.13098	15.859	-0.26112	31.7001	-0.74988	47.5591	-0.5871
7.99561	-0.12838	16.126	-0.25202	32.252	-0.73146	48.3627	-0.58107
8.12785	-0.12394	16.4693	-0.24605	32.7708	-0.70795	49.1536	-0.53438
8.3135	-0.12041	16.6829	-0.23872	33.2743	-0.67111	49.9395	-0.48578
8.33893	-0.11571	16.9347	-0.22981	33.9203	-0.68763	50.7278	-0.48928
8.51949	-0.11337	17.2373	-0.22338	34.3908	-0.64062	51.5747	-0.43973
8.65682	-0.10847	17.3874	-0.21361	34.8918	-0.62061	52.3656	-0.41273
8.76872	-0.10397	17.7307	-0.20641	35.4462	-0.59266	53.1286	-0.38034
9.04338	-0.1006	17.985	-0.19874	35.9726	-0.58599	53.9729	-0.34635
9.0332	-0.09754	18.2139	-0.19144	36.5041	-0.55645	54.7562	-0.31237
9.21377	-0.0928	18.5165	-0.18234	37.089	-0.54343	55.5649	-0.28918
9.30532	-0.0872	18.7302	-0.17454	37.5646	-0.52628	56.3583	-0.24758
9.48842	-0.08497	19.0074	-0.16793	38.1037	-0.50786	57.1493	-0.22534
9.57998	-0.0803	19.3685	-0.15837	38.6047	-0.47165	57.9249	-0.19803
9.72493	-0.07637	19.6686	-0.15173	39.182	-0.45037	58.7667	-0.13355
9.84446	-0.07507	19.8898	-0.1433	39.6856	-0.4418	59.5601	-0.13324
10.0148	-0.06656	20.1467	-0.13439	40.2552	-0.41067	60.3587	-0.09894
10.2132	-0.0651	20.3705	-0.12716	40.774	-0.39924	61.1801	-0.06241
10.2971	-0.06203	20.6299	-0.11819	41.3208	-0.37065	61.9634	-0.03065
10.4167	-0.05873	20.9859	-0.11116	41.8091	-0.34715	62.795	0.00333
10.5642	-0.05499	21.3038	-0.10105	42.4194	-0.33317	63.6215	0.03224
10.7117	-0.04876	21.5225	-0.09522	42.8797	-0.30554	64.4023	0.07289
10.8312	-0.04606	21.7997	-0.08602	43.4062	-0.28426	65.183	0.10338
10.9456	-0.04466	22.0362	-0.07702	43.986	-0.25599	66.0095	0.12625
11.055	-0.03826	22.3134	-0.07075	44.5328	-0.24647	66.8055	0.18151
11.1822	-0.03559	22.6466	-0.06165	45.016	-0.23281	67.5634	0.20057
11.378	-0.03032	22.8958	-0.05268	45.5221	-0.20391	68.4179	0.22534
11.5204	-0.02696	23.1628	-0.04521	46.0561	-0.16389	69.2113	0.25774
11.5077	-0.02459	23.4299	-0.03571	46.6309	-0.16865	69.987	0.30252
11.7544	-0.02015	23.6231	-0.03061	47.1624	-0.13721	70.7881	0.31999
11.851	-0.01509	23.8953	-0.0198	47.7244	-0.12069	71.5841	0.3508
11.9604	-0.01102	24.1267	-0.0121	48.2305	-0.08099	72.4284	0.4067
12.1384	-0.00895	24.5641	-0.0039	48.79	-0.06702	73.1964	0.42639
12.263	-0.00462	24.7955	0.00493	49.3062	-0.05368	73.9619	0.46069
12.385	0.00112	24.9786	0.01227	49.8937	-0.01842	74.7655	0.48674
12.4995	0.00395	25.2482	0.0227	50.3947	-0.00222	75.5997	0.51151
12.7157	0.00825	25.533	0.03104	50.9033	0.01556	76.3779	0.55979
12.8148	0.01139	25.7797	0.03557	51.4247	0.03875	77.151	0.5925
13.0742	0.01609	26.0569	0.04661	51.9409	0.07146	77.9851	0.60552
13.0412	0.02065	26.2451	0.05461	52.4877	0.08703	78.8066	0.65507
13.2268	0.02646	26.6113	0.06291	53.0701	0.1083	79.5797	0.70208
13.3463	0.02879	26.8529	0.07188	53.5711	0.1245	80.3604	0.717
13.4201	0.03309	27.1327	0.08018	53.8813	0.13848	81.192	0.74527
13.6388	0.03649	27.3539	0.08952	54.5883	0.17341	81.9804	0.81927
13.794	0.04169	27.6362	0.09832	55.1376	0.19914	82.7408	0.7945
13.8829	0.04539	27.9439	0.10762	55.7124	0.22169	83.491	0.84151
13.9872	0.04996	28.1804	0.11446	56.2592	0.25663	84.3709	0.89836
14.0584	0.05249	28.3407	0.12379	56.7525	0.25822	85.1339	0.92027
14.2314	0.0592	28.6408	0.13323	57.2561	0.29442	86.0113	0.95331
14.4017	0.06166	28.9663	0.14076	57.8283	0.31285	86.8225	0.9568
14.5086	0.06603	29.2689	0.1504	58.4056	0.33222	87.5905	1.02858
14.6891	0.0693	29.513	0.15903	58.8531	0.36271	88.3713	1.04065
14.8061	0.07363	29.775	0.16803	59.4177	0.3824	89.208	1.07908
14.8773	0.07913	30.1259	0.17787	59.9263	0.40368	89.9836	1.14641
15.096	0.0839	30.2938	0.18577	60.5011	0.43449	90.7898	1.15181
15.1876	0.0847	30.5023	0.19437	60.9716	0.44974	91.5909	1.18262
15.3707	0.09164	30.9118	0.20521	61.5311	0.46403	92.3742	1.21343
15.4317	0.09284	31.1101	0.21201	62.0982	0.50818	93.1905	1.25059
15.5385	0.09864	31.3593	0.22315	62.6017	0.5123	93.9331	1.2814
15.6682	0.1011	31.6823	0.23145	63.1943	0.54692	94.7825	1.33094
15.8183	0.10687	31.9112	0.23792	63.7436	0.56026	95.609	1.35762
15.948	0.11181	32.191	0.24972	64.2904	0.59488	96.372	1.39637
16.126	0.11397	32.4504	0.25779	64.8448	0.61235	97.168	1.40812
16.3066	0.11954	32.7505	0.26772	65.3915	0.63014	97.9691	1.47323
16.3778	0.12268	33.0302	0.27539	65.9281	0.67143	98.7676	1.45831
16.4973	0.12761	33.1853	0.28539	66.424	0.68064	99.6017	1.54597
16.6372	0.13198	33.5414	0.29379	66.953	0.71685	100.372	1.54215
16.8559	0.13451	33.7804	0.30213	67.4693	0.73114	101.184	1.58853
16.9322	0.13841	34.078	0.31293	68.0364	0.7648	102.015	1.6241
17.0924	0.14275	34.2484	0.32157	68.545	0.78735	102.732	1.67492
17.2195	0.14658	34.5256	0.33207	69.0358	0.80133	103.528	1.69969
17.3213	0.15208	34.8307	0.34007	69.5928	0.82896	104.347	1.7251
17.4789	0.15655	35.0749	0.34914	70.1803	0.84675	105.217	1.75972
17.5807	0.16205	35.3775	0.35937	70.6914	0.87787	106.046	1.80418
17.7282	0.16665	35.5784	0.36968	71.2077	0.89725	106.806	1.8261
17.9265	0.17295	35.9294	0.37608	71.7239	0.92488	107.625	1.8369
18.0181	0.17639	36.143	0.38688	72.2936	0.95474	108.421	1.90328
18.2317	0.17909	36.3871	0.39561	72.8124	0.96966	109.228	1.94552
18.2419	0.18345	36.7355	0.40545	73.3312	0.98268	110.064	1.92265
18.397	0.18792	37.0026	0.41435	73.8754	1.03541	110.875	2.02048
18.4606	0.19319	37.2264	0.42532	74.4349	1.02747	111.615	2.02429
18.6488	0.19526	37.4196	0.43636	74.9308	1.06907	112.452	2.06176
18.7963	0.19939	37.7146	0.44269	75.4649	1.09004	113.241	2.09225
18.9285	0.20186	38.0834	0.45379	76.0167	1.12656	114.026	2.1183
19.0888	0.20799	38.3606	0.46313	76.5788	1.13831	114.807	2.17452
19.1447	0.21209	38.6378	0.4728	77.0747	1.16785	115.662	2.19325
19.366	0.21653	38.8565	0.48257	77.5909	1.1958	116.404	2.22724
19.427	0.22023	39.0727	0.49097	78.1199	1.20724	117.226	2.28219
19.5923	0.22556	39.3372	0.50214	78.6743	1.23201	118.009	2.29521
19.7372	0.22976	39.6627	0.51221	79.2491	1.26853	118.772	2.34984
19.8161	0.23336	39.8738	0.52234	79.7374	1.27965	119.631	2.38033
19.9737	0.2374	40.1866	0.53148	80.2841	1.30982	120.387	2.40447
20.0933	0.24303	40.3722	0.54128	80.7749	1.33587	121.216	2.44321
20.2917	0.245	40.6977	0.55108	81.3421	1.36509	122.022	2.4845
20.373	0.24883	40.9749	0.56085	81.8736	1.38001	122.757	2.51372
20.5816	0.2541	41.2801	0.56992	82.3847	1.4086	123.573	2.54072
20.6426	0.25657	41.5293	0.57985	83.0282	1.42956	124.395	2.57915
20.9173	0.26307	41.8371	0.58915	83.3969	1.45592	125.137	2.5944
21.0622	0.2657	42.0736	0.60012	84.0047	1.47974	126.015	2.6522
21.1487	0.27237	42.2643	0.60943	84.5032	1.51659	126.864	2.67983
21.1665	0.27627	42.5186	0.62099	85.0601	1.52389	127.594	2.70492
21.4742	0.28074	42.8975	0.62996	85.6018	1.55438	128.408	2.7694
21.5937	0.28598	43.1544	0.64087	86.1486	1.5925	129.191	2.7586
21.5836	0.29051	43.4062	0.6497	86.6623	1.60075	129.957	2.81196
21.7667	0.29438	43.6376	0.65987	87.1963	1.63442	130.834	2.84785
21.8913	0.29994	43.8919	0.67054	87.6974	1.64935	131.61	2.87485
22.0032	0.30365	44.1793	0.68061	88.2492	1.67126	132.393	2.94821
22.2015	0.30861	44.4539	0.69064	88.7502	1.69921	133.227	2.92598
22.3541	0.31291	44.6421	0.70224	89.3173	1.7243	134.026	2.98919
22.3796	0.31902	44.932	0.70978	89.8081	1.74971	134.778	3.00475
22.5856	0.32132	45.3161	0.72208	90.4261	1.76909	135.541	3.04763
22.7661	0.32558	45.5093	0.73128	90.8992	1.80974	136.353	3.09241
22.8043	0.33118	45.7433	0.74145	91.4663	1.81863	137.166	3.13306
22.9467	0.33459	46.0078	0.75159	91.9825	1.85325	137.929	3.15117
23.1552	0.33979	46.2621	0.76216	92.5496	1.87167	138.758	3.19595
23.3027	0.34322	46.5647	0.77309	93.0608	1.89804	139.493	3.23406
23.4985	0.34909	46.8928	0.78149	93.5974	1.92567	140.327	3.25725
23.585	0.35389	47.0632	0.7939	94.1009	1.93869	141.154	3.29155
23.6181	0.35946	47.2921	0.80507	94.6401	1.97331	141.94	3.32013
23.8495	0.36279	47.6201	0.8131	95.1208	2.01015	142.782	3.34777
23.9385	0.36579	47.8439	0.82627	95.7006	2.01682	143.555	3.40017
24.142	0.37153	48.1644	0.83407	96.2499	2.05462	144.343	3.42304
24.2386	0.37256	48.4212	0.84654	96.784	2.08384	145.251	3.47132
24.3403	0.37826	48.7086	0.85608	97.3333	2.09813	145.933	3.49641
24.5005	0.3814	48.9604	0.86621	97.8216	2.10734	146.797	3.52118
24.559	0.387	49.1536	0.87845	98.3581	2.15339	147.621	3.56215
24.7472	0.39073	49.4639	0.88428	98.9075	2.17499	148.438	3.59836
24.7726	0.39433	49.7487	0.89902	99.4415	2.19945	149.269	3.63552
24.9914	0.40213	49.9802	0.90922	99.9323	2.23089	150.055	3.65108
25.1338	0.40613	50.209	0.91709	100.502	2.24518	150.848	3.71111
25.3474	0.4127	50.4837	0.93102	101.041	2.28457	151.604	3.72922
25.4466	0.4174	50.8397	0.94169	101.573	2.30267	152.415	3.75685
25.6373	0.4207	51.1068	0.95106	102.091	2.32268	153.282	3.81243
25.6144	0.4255	51.3611	0.9627	102.59	2.34618	154.045	3.82037
25.8306	0.42844	51.6637	0.97137	103.154	2.38589	154.788	3.89279
25.9043	0.43487	51.9002	0.98397	103.704	2.40399	155.642	3.89437
25.9857	0.43751	52.2105	0.99384	104.253	2.42082	156.423	3.92772
26.1943	0.44031	52.4241	1.00501	104.795	2.43766	157.176	3.97663
26.3494	0.44537	52.6301	1.01574	105.324	2.47228	157.995	3.99664
26.446	0.45134	52.9683	1.02601	105.924	2.51515	158.829	4.04556
26.5325	0.45764	53.2634	1.03771	106.471	2.51833	159.625	4.07541
26.6876	0.46084	53.5406	1.04768	106.901	2.54977	160.377	4.09764
26.7487	0.46691	53.772	1.05962	107.483	2.58344	161.191	4.1456
26.9318	0.47121	54.0365	1.06959	108.002	2.59741	161.964	4.17546
27.1149	0.47875	54.4027	1.08126	108.582	2.63044	162.801	4.22405
27.298	0.48258	54.4383	1.09349	109.085	2.65617	163.605	4.24025
27.3946	0.48848	54.8401	1.10346	109.601	2.66633	164.363	4.2682
27.4887	0.49225	55.0562	1.11253	110.135	2.70858	165.212	4.30758
27.6362	0.49712	55.3156	1.12543	110.695	2.72414	166.013	4.32982
27.7201	0.49899	55.6234	1.1378	111.209	2.74478	166.725	4.39239
27.8931	0.50312	55.8879	1.148	111.715	2.78988	167.539	4.42573
28.0762	0.50612	56.2185	1.15807	112.279	2.80545	168.424	4.43177
28.3	0.50879	56.4168	1.17011	112.788	2.81402	169.233	4.49053
28.3763	0.51406	56.6152	1.18068	113.358	2.85404	169.993	4.49847
28.4704	0.51896	57.0475	1.19044	113.879	2.89088	170.792	4.5388
28.6382	0.52269	57.0653	1.20418	114.342	2.88739	171.544	4.58645
28.7247	0.53049	57.4926	1.21445	114.962	2.93948	172.394	4.60391
28.8493	0.53623	57.7265	1.22609	115.479	2.95822	173.185	4.66077
29.0019	0.54363	58.08	1.23775	116.01	2.97791	173.945	4.67855
29.1646	0.546	58.3598	1.24739	116.562	2.99983	174.782	4.71635
29.2435	0.5509	58.5327	1.26006	117.096	3.02396	175.565	4.73953
29.4164	0.55516	58.7769	1.27059	117.584	3.05255	176.399	4.7624
29.5563	0.55997	59.1431	1.28226	118.146	3.09257	177.177	4.80305
29.6555	0.56293	59.3923	1.29353	118.688	3.10082	177.968	4.84752
29.803	0.56797	59.5398	1.30507	119.219	3.12369	178.782	4.87674
29.9352	0.5717	59.8831	1.31634	119.692	3.15005	179.565	4.92978
29.9479	0.57574	60.0662	1.32821	120.272	3.18118	180.374	4.94725
30.2073	0.581	60.4451	1.33784	120.809	3.19579	181.15	4.97615
30.309	0.58647	60.6562	1.35154	121.351	3.23803	181.994	5.03173
30.4921	0.59117	60.9868	1.36031	121.877	3.25455	182.772	5.04126
30.5583	0.59581	61.1674	1.37388	122.391	3.28599	183.551	5.0835
30.7465	0.60281	61.4624	1.38322	122.93	3.29488	184.402	5.12384
30.8355	0.60737	61.7828	1.39439	123.489	3.33871	185.143	5.1375
30.983	0.61524	62.0677	1.40732	123.975	3.35015	185.898	5.17911
31.0491	0.61921	62.2482	1.41722	124.499	3.37937	186.793	5.22421
31.2093	0.62421	62.6043	1.42959	125.013	3.38921	187.518	5.24517
31.4128	0.62741	62.9171	1.44126	125.582	3.44861	188.433	5.2801
31.5119	0.63215	63.029	1.45357	126.114	3.44003	189.227	5.32743
31.5297	0.63845	63.4282	1.4657	126.668	3.46925	190.051	5.34966
31.7561	0.64021	63.7411	1.47574	127.207	3.52166	190.786	5.39254
31.9163	0.64572	63.9241	1.48847	127.726	3.52515	191.648	5.42239
31.9901	0.65005	64.2268	1.50074	128.24	3.56136	192.378	5.45257
32.1732	0.65278	64.4302	1.51198	128.782	3.58169	193.194	5.49671
32.3257	0.66019	64.7812	1.52311	129.321	3.60932	194.026	5.52212
32.3436	0.66682	64.9872	1.53412	129.885	3.62488	194.822	5.5469
32.6157	0.66922	65.2288	1.54748	130.381	3.66585	195.625	5.60216
32.697	0.67639	65.5441	1.55809	130.951	3.67824	196.388	5.63202
32.8547	0.68069	65.8468	1.57002	131.465	3.71318	197.233	5.66092
32.9107	0.68596	66.0934	1.58306	131.999	3.72429	197.975	5.67648
33.0734	0.69003	66.3401	1.59413	132.515	3.75224	198.822	5.73143
33.1752	0.69556	66.6656	1.6066	133.034	3.78623	199.631	5.75017
33.1217	0.69823	66.4012	1.61633	132.907	3.80306	199.432	5.82417
33.0607	0.70219	66.124	1.62363	132.462	3.81862	198.814	5.83021
32.903	0.70449	65.9154	1.6346	131.999	3.84435	197.96	5.85085
32.7199	0.71066	65.5899	1.642	131.429	3.85737	197.233	5.87658
32.5673	0.70966	65.2771	1.64934	130.933	3.87103	196.419	5.91914
32.4147	0.7131	64.9745	1.65624	130.437	3.90438	195.656	5.89436
32.3054	0.71643	64.6871	1.66354	129.86	3.90978	194.827	5.92295
32.2469	0.7176	64.5905	1.67054	129.321	3.9301	194.071	5.95788
31.9443	0.7221	64.2166	1.67398	128.812	3.93741	193.232	5.97567
31.7942	0.72403	63.9928	1.68185	128.283	3.95329	192.454	5.98456
31.8731	0.72667	63.7182	1.68765	127.747	3.96218	191.633	5.99219
31.5755	0.7305	63.3189	1.69111	127.144	3.97997	190.814	6.02966
31.5552	0.73277	63.0722	1.69662	126.65	3.96314	190.056	6.04046
31.4153	0.73107	62.8687	1.70038	126.129	3.99617	189.237	6.03411
31.1635	0.7339	62.5814	1.70625	125.554	4.00379	188.469	6.06682
31.1559	0.73177	62.233	1.70895	124.893	4.01459	187.561	6.05666
30.9957	0.7353	61.9736	1.71422	124.484	4.01649	186.798	6.08271
30.7999	0.73353	61.8006	1.72025	124.001	4.04349	185.989	6.08937
30.7109	0.7364	61.4446	1.72102	123.497	4.03365	185.13	6.09541
30.5913	0.7383	61.1114	1.72662	122.927	4.04635	184.425	6.10557
30.3853	0.7402	60.9792	1.72886	122.426	4.04476	183.612	6.10938
30.3192	0.74314	60.7987	1.73029	121.867	4.07176	182.844	6.1367
30.2327	0.74317	60.4808	1.73186	121.358	4.06954	182.002	6.11796
30.2251	0.74467	60.0433	1.73472	120.791	4.08478	181.206	6.13733
29.8437	0.74454	59.8348	1.73669	120.308	4.09145	180.384	6.13797
29.8284	0.74317	59.639	1.73896	119.774	4.09399	179.606	6.15004
29.6504	0.7453	59.3719	1.74299	119.184	4.08192	178.802	6.14432
29.5334	0.74437	59.1405	1.74423	118.685	4.09717	177.996	6.16211
29.3579	0.74477	58.8252	1.74959	118.111	4.10257	177.155	6.14591
29.2002	0.74334	58.5887	1.75056	117.607	4.10193	176.409	6.17672
29.1392	0.7444	58.3369	1.75176	117.116	4.10542	175.646	6.16687
29.157	0.743	58.0114	1.75513	116.547	4.10987	174.863	6.1637
28.8976	0.74437	57.7952	1.75666	116.038	4.114	174.034	6.16878
28.6229	0.74367	57.4468	1.75769	115.466	4.11273	173.248	6.16084
28.5873	0.7463	57.2077	1.75629	114.962	4.13242	172.414	6.18402
28.4958	0.74447	56.9433	1.75773	114.377	4.11718	171.6	6.1583
28.3229	0.7441	56.6177	1.75673	113.92	4.1194	170.827	6.16973
28.216	0.74794	56.2668	1.75526	113.335	4.1321	170.013	6.18942
28.0762	0.74617	56.1701	1.75736	112.844	4.12988	169.228	6.16624
27.888	0.74734	55.9082	1.75706	112.223	4.12988	168.444	6.19228
27.8422	0.74697	55.7175	1.75719	111.76	4.13687	167.575	6.17608
27.621	0.74457	55.1376	1.75659	111.272	4.10701	166.679	6.17132
27.5243	0.7433	55.1961	1.76	110.695	4.13179	165.995	6.1764
27.3768	0.74367	54.7968	1.7606	110.186	4.12829	165.253	6.17735
27.298	0.7421	54.5425	1.7632	109.647	4.1267	164.459	6.15163
27.0793	0.7423	54.2781	1.76053	109.154	4.13401	163.699	6.15798
26.9775	0.74387	53.9652	1.76313	108.533	4.11781	162.86	6.15734
26.825	0.7418	53.7389	1.76333	108.012	4.13496	162.025	6.15576
26.6546	0.74294	53.4693	1.76113	107.493	4.11527	161.232	6.18053
26.5223	0.74217	53.2786	1.76023	106.995	4.13623	160.423	6.14273
26.4638	0.74047	52.9378	1.75743	106.448	4.13401	159.62	6.1494
26.296	0.74284	52.714	1.75683	105.901	4.12956	158.867	6.15417
26.1764	0.74074	52.3783	1.75426	105.385	4.12861	158.051	6.13416
26.0518	0.73997	52.1393	1.75316	104.846	4.11527	157.283	6.15893
26.0112	0.73924	51.8951	1.75513	104.177	4.11146	156.398	6.12018
25.8179	0.738	51.5874	1.75249	103.678	4.11432	155.637	6.14496
25.6068	0.7377	51.3941	1.75446	103.19	4.11019	154.864	6.1259
25.4771	0.73597	51.089	1.75336	102.681	4.11654	154.06	6.10843
25.3525	0.73667	50.8423	1.75426	102.153	4.09907	153.267	6.10653
25.2457	0.73487	50.6185	1.75139	101.59	4.11209	152.468	6.10938
25.1389	0.73367	50.2777	1.74963	101.049	4.10955	151.693	6.09509
24.9786	0.7321	49.9827	1.74666	100.543	4.09494	150.869	6.10494
24.8718	0.73223	49.7437	1.74306	99.9781	4.08256	150.065	6.07731
24.6963	0.7309	49.3952	1.74299	99.4899	4.0924	149.269	6.08175
24.6099	0.7286	49.1791	1.74039	98.9405	4.08065	148.476	6.08239
24.5158	0.72837	48.9477	1.74006	98.3938	4.08573	147.682	6.07222
24.3683	0.7287	48.6221	1.73772	97.8394	4.0689	146.919	6.04745
24.2004	0.72577	48.3551	1.73756	97.3155	4.08415	145.966	6.0646
24.0555	0.7252	48.1262	1.73686	96.8068	4.07398	145.172	6.03348
23.9207	0.72227	47.91	1.73399	96.2499	4.06541	144.379	6.04777
23.7249	0.72203	47.6634	1.73102	95.7438	4.05556	143.57	6.0176
23.6486	0.71796	47.3862	1.73006	95.2021	4.06826	142.782	6.02458
23.4833	0.71866	46.9793	1.72632	94.6782	4.03841	141.963	6.01664
23.3409	0.7209	46.8521	1.72172	94.1366	4.05048	141.182	6.00584
23.2798	0.71813	46.6588	1.72119	93.5872	4.04826	140.439	6.00108
23.1399	0.71436	46.4401	1.71702	93.0481	4.04476	139.585	5.9744
23.0052	0.7155	46.0103	1.71355	92.5268	4.02031	138.812	5.98615
22.8704	0.71396	45.7814	1.71062	92.0232	4.02698	138.011	5.9671
22.672	0.7132	45.5449	1.70805	91.4485	4.01681	137.179	5.98139
22.6364	0.71133	45.1762	1.70748	90.9093	4.01395	136.403	5.95915
22.4635	0.71	44.96	1.70492	90.4007	4.01649	135.539	5.92739
22.3618	0.71116	44.6523	1.70082	89.8615	3.9895	134.771	5.95217
22.2142	0.70656	44.4361	1.70135	89.3351	4.00633	133.99	5.9366
22.0947	0.70563	44.2301	1.69868	88.7858	3.98886	133.151	5.89817
21.9269	0.70476	43.9224	1.69575	88.2874	3.98759	132.398	5.91914
21.7158	0.70293	43.5893	1.69198	87.7406	3.96949	131.635	5.8861
21.5937	0.70189	43.3655	1.68835	87.1963	3.97933	130.87	5.89849
21.5276	0.70049	43.0857	1.68511	86.6572	3.97171	130.035	5.87467
21.4081	0.69843	42.7577	1.68038	86.1282	3.9679	129.25	5.86006
21.1894	0.69869	42.5695	1.67741	85.3551	3.94503	128.41	5.8464
21.0826	0.69533	42.2262	1.67474	85.055	3.94281	127.632	5.85752
21.0266	0.69456	42.0507	1.66984	84.5566	3.94535	126.793	5.84196
20.902	0.69189	41.7506	1.66694	84.0225	3.92883	125.984	5.82322
20.7265	0.68889	41.5853	1.66374	83.3232	3.92407	125.064	5.81115
20.4824	0.68702	41.2013	1.66157	82.9163	3.91804	124.357	5.79781
20.4341	0.68646	40.9597	1.66047	82.3822	3.91232	123.596	5.79654
20.2052	0.68382	40.6977	1.65527	81.7896	3.89136	122.864	5.78923
20.1213	0.68216	40.4561	1.65414	81.3471	3.89326	122.06	5.77113
20.0221	0.67966	40.0975	1.64904	80.78	3.88215	121.251	5.76255
19.8975	0.67826	39.978	1.6447	80.2714	3.87548	120.42	5.7562
19.6838	0.67669	39.6678	1.6392	79.7221	3.87071	119.596	5.72635
19.6254	0.67282	39.299	1.63564	79.2465	3.8742	118.853	5.73619
19.427	0.67145	39.1439	1.63094	78.6947	3.86372	117.989	5.71396
19.3125	0.66945	38.8184	1.62673	78.1225	3.86626	117.231	5.68379
19.1777	0.66745	38.5641	1.62337	77.5731	3.83419	116.458	5.68379
19.0481	0.66565	38.3275	1.61927	77.1535	3.8453	115.654	5.67235
18.9641	0.66485	37.9461	1.61637	76.5457	3.81608	114.817	5.66155
18.9082	0.66229	37.7782	1.61437	76.0066	3.81704	114.004	5.65361
18.6996	0.66049	37.468	1.61036	75.4725	3.81513	113.197	5.62948
18.5293	0.65905	37.2442	1.60776	74.9639	3.79067	112.424	5.65838
18.308	0.65792	37.0229	1.60163	74.4324	3.79194	111.633	5.60883
18.219	0.65522	36.6313	1.59943	73.9314	3.78718	110.792	5.60343
18.0333	0.65328	36.4329	1.59296	73.3643	3.77289	110.036	5.57707
17.9977	0.65068	36.1023	1.58886	72.7514	3.76812	109.255	5.58152
17.8248	0.65015	35.8861	1.58296	72.3139	3.74049	108.409	5.56278
17.7536	0.64625	35.5886	1.57899	71.7773	3.75828	107.63	5.5577
17.4586	0.64385	35.3826	1.57426	71.2128	3.73446	106.806	5.52308
17.4967	0.64385	35.1283	1.56996	70.7041	3.72969	106.069	5.52816
17.3823	0.64038	34.8434	1.56582	70.1803	3.72588	105.253	5.51831
17.2043	0.63851	34.5942	1.56329	69.603	3.72016	104.36	5.49926
17.0873	0.63661	34.2941	1.56045	69.0587	3.71254	103.559	5.49132
16.9373	0.63431	33.9813	1.55549	68.5349	3.70015	102.763	5.48083
16.688	0.63218	33.8211	1.55155	68.0237	3.6938	101.98	5.44399
16.6931	0.62838	33.5134	1.54602	67.4591	3.68173	101.14	5.44304
16.6016	0.62948	33.2514	1.54145	66.9963	3.66331	100.393	5.44844
16.4083	0.62521	33.0404	1.53615	66.3935	3.6811	99.6272	5.41414
16.2354	0.62268	32.6996	1.53038	65.8875	3.63536	98.732	5.41636
16.154	0.61921	32.575	1.52685	65.3534	3.64013	97.9589	5.39413
16.0065	0.61768	32.163	1.51928	64.8143	3.63314	97.2061	5.37444
15.8666	0.61551	31.8909	1.51501	64.2853	3.61662	96.3618	5.37761
15.6988	0.61291	31.6722	1.51044	63.736	3.61504	95.5531	5.35538
15.5818	0.60951	31.3721	1.50754	63.235	3.61186	94.7978	5.32997
15.5563	0.60734	31.1279	1.50131	62.5737	3.59439	93.9229	5.33251
15.3631	0.60454	30.894	1.49814	62.1363	3.58391	93.1905	5.30266
15.1418	0.60301	30.6473	1.49241	61.5692	3.56041	92.3309	5.29535
15.0757	0.60141	30.3192	1.48997	61.0453	3.57248	91.5833	5.28201
14.89	0.59747	30.0624	1.48427	60.4858	3.56231	90.7974	5.26391
14.7883	0.59567	29.803	1.47867	59.9976	3.54548	90.0192	5.25374
14.7171	0.59277	29.4622	1.47324	59.4533	3.53532	89.2359	5.24072
14.5264	0.59014	29.2765	1.46894	58.8837	3.5261	88.3992	5.22166
14.3789	0.5886	28.9103	1.46053	58.3572	3.50927	87.6567	5.21404
14.1932	0.58714	28.595	1.4588	57.8537	3.5026	86.8479	5.19086
14.1169	0.5844	28.4373	1.45126	57.2917	3.4845	85.9477	5.18482
14.0177	0.5823	28.1194	1.44893	56.7729	3.47878	85.2203	5.17466
13.9643	0.57994	27.9821	1.44143	56.2007	3.46639	84.3989	5.14925
13.6922	0.5776	27.6616	1.43656	55.6742	3.45432	83.4478	5.12321
13.5269	0.5756	27.4251	1.43183	55.13	3.45337	82.7764	5.11749
13.5015	0.57227	27.1301	1.42629	54.6443	3.42669	81.988	5.10256
13.3158	0.56987	26.8402	1.42256	54.0822	3.42955	81.2276	5.09621
13.1658	0.5687	26.6113	1.41566	53.6067	3.43146	80.3833	5.09176
13.1378	0.56623	26.3494	1.41199	53.037	3.40986	79.628	5.02602
12.9827	0.56333	26.0417	1.40616	52.508	3.40668	78.7964	5.06095
12.8276	0.5608	25.8128	1.40225	51.9104	3.38858	77.9953	5.02951
12.7004	0.55916	25.5534	1.39465	51.4323	3.38382	77.1968	5.01808
12.5071	0.555	25.2457	1.39062	50.8855	3.35809	76.4109	4.99648
12.3825	0.55416	24.9964	1.38415	50.3642	3.35841	75.5971	4.97107
12.291	0.55086	24.8108	1.37788	49.8784	3.34443	74.7884	4.97647
12.1714	0.54823	24.4141	1.37605	49.3342	3.34221	74.0255	4.96186
12.0112	0.54456	24.2691	1.36898	48.79	3.32029	73.1989	4.93613
11.8993	0.54333	23.9054	1.36221	48.2203	3.30759	72.3928	4.93232
11.7772	0.53796	23.646	1.35761	47.7015	3.29076	71.6095	4.90247
11.6297	0.53626	23.4146	1.35038	47.17	3.29901	70.8084	4.8958
11.4822	0.53386	23.2137	1.34714	46.6131	3.28536	70.0455	4.87166
11.3144	0.53376	22.906	1.34064	46.0993	3.26185	69.2139	4.8634
11.1186	0.52639	22.5322	1.33641	45.5831	3.25868	68.4382	4.84149
11.0067	0.52526	22.3236	1.32907	45.0516	3.2555	67.6269	4.82021
10.9329	0.52256	22.0261	1.32377	44.4209	3.22056	66.8131	4.82561
10.7981	0.52012	21.7895	1.31767	43.9707	3.22438	66.0756	4.79924
10.6939	0.51582	21.4946	1.3118	43.4596	3.22247	65.2034	4.7859
10.5209	0.51489	21.2733	1.30727	42.9433	3.20087	64.4226	4.76081
10.3353	0.51202	21.0215	1.30117	42.366	3.19897	63.6088	4.73667
10.2437	0.50762	20.7214	1.2939	41.659	3.16721	62.7136	4.74144
10.1267	0.50545	20.4468	1.2893	41.2903	3.1761	61.9532	4.71063
10.0428	0.50315	20.1238	1.2824	40.9266	3.15387	61.1776	4.70587
9.96145	0.49982	19.8568	1.27793	40.2425	3.14656	60.3307	4.67283
9.73256	0.49715	19.544	1.26999	39.6678	3.13005	59.5398	4.66267
9.65118	0.49715	19.371	1.26549	39.1922	3.12401	58.7769	4.65473
9.47571	0.49265	18.9997	1.25916	38.6785	3.11067	57.9707	4.629
9.37907	0.49035	18.8294	1.25599	38.1393	3.09352	57.1823	4.60931
9.26717	0.48772	18.6183	1.24542	37.5544	3.08494	56.338	4.60042
9.11204	0.48488	18.2419	1.24299	37.0433	3.07415	55.5598	4.58009
8.93402	0.48352	18.0639	1.23605	36.5372	3.07859	54.8197	4.56294
8.8501	0.47795	17.7205	1.22975	35.9446	3.0481	53.9932	4.55373
8.68734	0.47688	17.4967	1.22332	35.4156	3.04588	53.2125	4.50133
8.53221	0.47521	17.2373	1.21788	34.9477	3.03032	52.3936	4.51752
8.41014	0.47171	16.8686	1.21245	34.3857	3.00491	51.6078	4.49211
8.22957	0.47068	16.6779	1.20618	33.8974	3.00967	50.7355	4.48545
8.03884	0.46518	16.3676	1.20041	33.3404	3.0011	49.9624	4.454
8.00578	0.46471	16.1133	1.19385	32.8064	2.97696	49.146	4.43749
7.93966	0.45884	15.8157	1.18828	32.2495	2.96838	48.35	4.42256
7.59633	0.45504	15.6352	1.18304	31.7408	2.95885	47.5896	4.41462
7.64974	0.45274	15.3707	1.17611	31.1686	2.94933	46.7809	4.37746
7.49461	0.45241	15.0731	1.16777	30.6396	2.92233	45.9595	4.35777
7.32168	0.44761	14.8315	1.16431	30.1158	2.91883	45.194	4.35459
7.17926	0.44371	14.473	1.15824	29.5868	2.90581	44.3751	4.32092
7.02922	0.44167	14.1678	1.14994	29.0451	2.90391	43.5842	4.33776
6.93003	0.43737	14.0533	1.14447	28.5314	2.88485	42.7577	4.28726
6.72404	0.43431	13.7049	1.1411	28.0202	2.86865	41.7964	4.2844
6.59688	0.43261	13.5701	1.13227	27.4633	2.85436	41.1301	4.25708
6.59943	0.42754	13.1683	1.12783	26.947	2.85849	40.3722	4.23898
6.41886	0.42547	12.9293	1.11976	26.4638	2.84293	39.6042	4.22596
6.21796	0.4232	12.6139	1.11296	25.856	2.81402	38.7929	4.19896
6.21796	0.41904	12.3723	1.10996	25.327	2.79528	37.9435	4.17673
6.00179	0.41634	12.0697	1.10129	24.8337	2.8064	37.1628	4.1888
5.85938	0.41474	11.8281	1.09643	24.2844	2.77972	36.3388	4.15037
5.74493	0.41107	11.5891	1.08772	23.7859	2.76702	35.5733	4.1094
5.61015	0.4077	11.3373	1.08249	23.1832	2.75876	34.7977	4.11606
5.47791	0.40583	11.055	1.07765	22.6974	2.75177	34.0271	4.07351
5.24394	0.4026	10.7829	1.06962	22.1303	2.74002	33.2209	4.07033
5.28971	0.3996	10.5616	1.06545	21.6064	2.70572	32.3537	4.04492
5.0532	0.39563	10.2361	1.05572	20.9071	2.71334	31.5374	4.03031
4.92096	0.39506	9.93856	1.05112	20.462	2.68888	30.7185	4.01094
4.86755	0.39153	9.72239	1.04545	19.9585	2.69365	30.0242	3.9779
4.70734	0.3864	9.48079	1.03705	19.4219	2.65839	29.2206	3.97822
4.50643	0.38706	9.1807	1.03238	18.8624	2.64664	28.4093	3.93662
4.43522	0.3829	8.97471	1.02441	18.3258	2.64315	27.6082	3.92328
4.28772	0.37903	8.72548	1.01851	17.8426	2.63553	26.8199	3.90136
4.0741	0.37723	8.46863	1.01227	17.2882	2.60504	26.0213	3.88961
3.9444	0.37236	8.15837	1.00754	16.7186	2.60154	25.1821	3.86198
3.89099	0.37196	7.86082	1.00074	16.1998	2.59138	24.3835	3.84641
3.77146	0.36609	7.62177	0.99304	15.6682	2.5593	23.6104	3.82513
3.68754	0.36446	7.36745	0.98714	15.1698	2.56025	22.8195	3.82164
3.47392	0.36186	7.05465	0.97893	14.6662	2.54405	21.9955	3.77146
3.35185	0.35716	6.85374	0.9744	14.1322	2.53834	21.0775	3.75939
3.15857	0.35329	6.49007	0.9667	13.532	2.50499	20.284	3.74319
3.06193	0.35116	6.27645	0.96113	13.0183	2.51706	19.5694	3.70444
2.89154	0.34832	6.02976	0.95386	12.4537	2.48847	18.7124	3.7181
2.85339	0.34349	5.79834	0.94756	11.9705	2.46529	17.9647	3.63012
2.67283	0.34359	5.50842	0.94139	11.4644	2.46529	17.1763	3.66061
2.56093	0.33642	5.21596	0.93413	10.8872	2.451	16.332	3.63139
2.37528	0.33575	4.91333	0.92676	10.3175	2.43194	15.5207	3.59804
2.19472	0.33102	4.64376	0.92089	9.80886	2.40971	14.7324	3.58026
2.17183	0.32792	4.3513	0.91512	9.25954	2.41892	13.9211	3.57105
1.98873	0.32675	4.14276	0.90749	8.71277	2.3951	13.1276	3.54786
1.97093	0.32085	3.84521	0.89978	8.20414	2.37826	12.3215	3.49863
1.71916	0.31998	3.63922	0.89595	7.71586	2.36365	11.5891	3.49164
1.63269	0.31615	3.34167	0.88725	7.15892	2.34745	10.7091	3.47576
1.54622	0.31255	3.0365	0.88165	6.6274	2.33062	9.96653	3.44845
1.43687	0.30995	2.91951	0.87431	6.08826	2.32236	9.15782	3.42939
1.21307	0.30621	2.6118	0.86744	5.57709	2.29568	8.3491	3.41796
1.05286	0.30428	2.3702	0.85721	5.03286	2.29028	7.54038	3.36682
0.93842	0.30011	2.03196	0.85351	4.50134	2.28679	6.75201	3.35793
0.79091	0.29711	1.80562	0.84557	3.97746	2.25789	6.01451	3.33284
0.68919	0.29414	1.52079	0.83861	3.46629	2.25503	5.10661	3.30616
0.50863	0.29034	1.17238	0.8321	2.84831	2.2274	4.34621	3.28806
0.45776	0.28924	0.96385	0.82677	2.3702	2.21152	3.57819	3.25979
0.19073	0.28474	0.73497	0.819	1.85649	2.19913	2.76693	3.22898
0.18819	0.28127	0.48828	0.813	1.30208	2.18801	1.94041	3.2131
0.05086	0.28254	0.18056	0.8056	0.78583	2.18134	1.14187	3.19785
-0.10427	0.27617	-0.0941	0.79733	0.25431	2.14355	0.39673	3.16419
-0.13479	0.26921	-0.32552	0.79126	-0.55949	2.13116	-0.60018	3.13687
-0.31026	0.26987	-0.65867	0.78356	-0.84432	2.1283	-1.24359	3.12195
-0.52897	0.2653	-0.85704	0.77843	-1.32243	2.0867	-2.00399	3.09368
-0.63324	0.2639	-1.14695	0.77103	-1.88446	2.09368	-2.77456	3.08002
-0.77566	0.25834	-1.4267	0.76306	-2.46684	2.067	-3.56801	3.01968
-0.93333	0.25557	-1.72933	0.75799	-2.96275	2.06065	-4.37164	3.03746
-1.05794	0.25264	-1.95821	0.75132	-3.45866	2.03239	-5.2592	2.99967
-1.15458	0.24893	-2.21252	0.74309	-4.00289	2.03683	-6.02722	2.95425
-1.3326	0.2468	-2.41852	0.73748	-4.53695	2.01492	-6.81305	2.96854
-1.47247	0.24517	-2.73895	0.72738	-5.08626	1.9984	-7.60651	2.90438
-1.59709	0.24107	-2.99072	0.72275	-5.56437	1.9822	-8.36182	2.89867
-1.6276	0.23813	-3.3137	0.71575	-6.13658	1.96886	-9.19596	2.86087
-1.78019	0.23537	-3.54513	0.70828	-6.6452	1.94028	-9.96399	2.83038
-1.92515	0.2291	-3.76892	0.70184	-7.20215	1.93424	-10.7956	2.80878
-2.04722	0.22743	-4.03341	0.69331	-7.73366	1.91836	-11.6425	2.78052
-2.19472	0.22013	-4.30806	0.68797	-8.21686	1.89835	-12.4232	2.76559
-2.29899	0.219	-4.57255	0.68101	-8.80178	1.88819	-13.2065	2.75288
-2.43123	0.21219	-4.86755	0.6727	-9.31803	1.86119	-13.972	2.71604
-2.61943	0.20939	-5.1829	0.6652	-9.91313	1.85039	-14.7069	2.68904
-2.7415	0.20703	-5.32023	0.65857	-10.4243	1.82975	-15.5843	2.65697
-2.83813	0.20426	-5.67118	0.6502	-10.9329	1.8072	-16.4134	2.63156
-3.0187	0.20262	-5.9789	0.64487	-11.4517	1.79323	-17.1967	2.59249
-3.15857	0.20006	-6.43921	0.63573	-12.001	1.77734	-17.9545	2.57407
-3.22215	0.19859	-6.55874	0.62796	-12.5503	1.76242	-18.7785	2.55279
-3.48663	0.19466	-6.81305	0.62183	-13.0997	1.75162	-19.5923	2.54294
-3.52478	0.19279	-7.15892	0.61393	-13.5701	1.72145	-20.3196	2.50197
-3.70534	0.18899	-7.31913	0.60799	-14.0762	1.71446	-21.286	2.46926
-3.86302	0.18499	-7.57599	0.59869	-14.6205	1.68873	-22.0184	2.42733
-3.84521	0.18102	-7.94983	0.59382	-15.2232	1.68111	-22.8119	2.43337
-3.93931	0.17629	-8.07699	0.58612	-15.7038	1.66428	-23.6689	2.37461
-4.20888	0.17195	-8.18634	0.57795	-16.243	1.6484	-24.4471	2.36508
-4.31315	0.17122	-8.6085	0.57212	-16.7643	1.61759	-25.1795	2.35555
-4.54458	0.16532	-8.89333	0.56285	-17.3467	1.60584	-26.0366	2.30219
-4.59035	0.16362	-9.15527	0.55605	-17.7918	1.5782	-26.8733	2.27901
-4.70734	0.15998	-9.37398	0.55005	-18.4275	1.56645	-27.6413	2.23931
-4.82941	0.15558	-9.62321	0.54048	-18.87	1.54295	-28.4373	2.21072
-5.04303	0.15492	-9.99959	0.53384	-19.4422	1.54168	-29.2409	2.20056
-5.20579	0.15055	-10.2107	0.52691	-19.9916	1.50166	-30.0446	2.15609
-5.25411	0.14848	-10.5362	0.51987	-20.5282	1.49467	-30.8431	2.15578
-5.4423	0.14378	-10.7168	0.51127	-21.169	1.47053	-31.69	2.10432
-5.5186	0.14088	-10.91	0.50564	-21.6802	1.46418	-32.4783	2.07288
-5.73476	0.13681	-11.2941	0.49657	-22.1456	1.44227	-33.2387	2.06875
-5.85683	0.13141	-11.5331	0.48927	-22.6873	1.42448	-34.0347	2.01381
-5.9789	0.12794	-11.7391	0.48283	-23.2264	1.40638	-34.8409	2.00142
-6.14421	0.12384	-12.0799	0.4745	-23.7783	1.38764	-35.5632	1.94742
-6.22813	0.12054	-12.413	0.4675	-24.3378	1.36318	-36.41	1.9487
-6.35529	0.11754	-12.5936	0.46003	-24.8744	1.35588	-37.2009	1.89438
-6.46464	0.11361	-12.7869	0.45336	-25.3906	1.32729	-38.0173	1.8785
-6.55111	0.10977	-13.1226	0.44502	-25.945	1.30093	-38.8056	1.85913
-6.82068	0.10671	-13.4506	0.43692	-26.4511	1.29235	-39.7517	1.8099
-6.91732	0.10387	-13.7456	0.42795	-26.9902	1.26917	-40.4282	1.80514
-6.9987	0.10017	-13.9389	0.42075	-27.5065	1.24694	-41.2293	1.7667
-7.11568	0.09727	-14.3178	0.41142	-28.0533	1.23804	-42.1422	1.72669
-7.21232	0.0931	-14.478	0.40685	-28.5619	1.20469	-42.8314	1.68984
-7.46918	0.09237	-14.684	0.39715	-29.0858	1.19517	-43.5893	1.6476
-7.58362	0.08713	-15.096	0.39025	-29.6198	1.16404	-44.4056	1.63966
-7.73112	0.08313	-15.2512	0.38265	-30.1539	1.14594	-45.2296	1.626
-7.87608	0.08003	-15.5843	0.37348	-30.6244	1.13958	-45.99	1.57487
-7.9066	0.07553	-15.7903	0.36678	-31.25	1.10401	-46.8521	1.56153
-8.06427	0.07176	-16.0675	0.35781	-31.7637	1.09131	-47.6557	1.51929
-8.21177	0.06896	-16.3651	0.34964	-32.2672	1.07225	-48.4085	1.47609
-8.36945	0.06483	-16.6092	0.34187	-32.7835	1.06145	-49.1842	1.45164
-8.51695	0.06433	-16.894	0.33467	-33.3608	1.03763	-50.0183	1.42242
-8.59833	0.06043	-17.1026	0.3271	-33.9025	1.01254	-50.7711	1.41225
-8.64665	0.05649	-17.3899	0.31773	-34.4213	0.98586	-51.5925	1.37636
-8.88062	0.05486	-17.629	0.31193	-34.935	0.96204	-52.3809	1.3427
-9.07898	0.04963	-17.9723	0.30376	-35.4818	0.95474	-53.2049	1.29378
-9.20359	0.04926	-18.1783	0.29549	-36.0133	0.92139	-54.0288	1.27663
-9.31803	0.04369	-18.3919	0.28696	-36.5855	0.91345	-54.8223	1.24297
-9.36381	0.04106	-18.7022	0.27742	-37.1119	0.88899	-55.5903	1.22042
-9.54437	0.03569	-19.0277	0.27226	-37.6155	0.86707	-56.3939	1.17595
-9.63847	0.03069	-19.2184	0.26109	-38.2055	0.83785	-57.1849	1.15562
-9.75545	0.02496	-19.5796	0.25482	-38.6938	0.83055	-58.0317	1.10862
-9.99705	0.02149	-19.8085	0.24695	-39.271	0.80863	-58.8455	1.0921
-10.0835	0.01572	-20.0577	0.23978	-39.7644	0.77465	-59.611	1.07368
-10.2081	0.01492	-20.251	0.23191	-40.2527	0.77814	-60.3638	1.02731
-10.3175	0.01162	-20.5917	0.22395	-40.7944	0.7359	-61.1954	0.9946
-10.4497	0.00882	-20.8918	0.21668	-41.1911	0.7143	-61.9507	0.95712
-10.5362	0.00572	-21.1945	0.20501	-42.0583	0.70478	-62.9349	0.94822
-10.7575	0.00428	-21.403	0.19787	-42.4423	0.67746	-63.6342	0.88184
-10.9405	0.00135	-21.698	0.18984	-42.9916	0.65523	-64.4379	0.87454
-10.9812	-0.00285	-22.0388	0.18034	-43.5003	0.64348	-65.2873	0.83103
-11.0906	-0.00795	-22.199	0.17187	-44.0089	0.60886	-66.0299	0.79768
-11.2025	-0.01335	-22.5398	0.1649	-44.5557	0.58313	-66.8666	0.7764
-11.3424	-0.01845	-22.7814	0.15583	-45.0973	0.56884	-67.6931	0.75099
-11.5433	-0.02069	-23.0382	0.14666	-45.5856	0.54756	-68.3899	0.69572
-11.7086	-0.02702	-23.3383	0.13726	-46.1375	0.52437	-69.2596	0.66746
-11.8586	-0.03042	-23.5468	0.13173	-46.7199	0.51262	-70.0963	0.64395
-11.9527	-0.03332	-23.7681	0.12149	-47.2336	0.4815	-70.8415	0.59727
-12.1002	-0.03706	-24.1394	0.11376	-47.732	0.46276	-71.6782	0.59345
-12.1562	-0.04002	-24.4548	0.10295	-48.2636	0.43354	-72.4818	0.5347
-12.2935	-0.04016	-24.6073	0.09622	-48.7645	0.41385	-73.2676	0.48833
-12.4512	-0.04453	-24.9354	0.08805	-49.3215	0.39352	-74.0077	0.47276
-12.5758	-0.04433	-25.1846	0.07885	-49.8988	0.40019	-74.8266	0.44989
-12.7716	-0.04939	-25.4771	0.07131	-50.3998	0.34747	-75.6836	0.42131
-12.8835	-0.05426	-25.739	0.06221	-50.9389	0.32682	-76.4669	0.37049
-12.942	-0.05786	-25.9806	0.05394	-51.4552	0.31285	-77.2349	0.35398
-13.2548	-0.06223	-26.2349	0.04418	-52.0376	0.26933	-78.0233	0.30729
-13.3692	-0.0674	-26.4028	0.03447	-52.5843	0.26552	-78.8498	0.26949
-13.4023	-0.07163	-26.8453	0.02687	-53.1031	0.23535	-79.5975	0.25075
-13.4532	-0.07653	-27.1047	0.01744	-53.5939	0.21312	-80.4113	0.19612
-13.6871	-0.0786	-27.3285	0.00964	-54.1382	0.18675	-81.2454	0.18056
-13.7431	-0.08283	-27.5853	0.000900185	-54.6646	0.14642	-81.9855	0.15007
-13.9135	-0.08617	-27.8803	-0.00703	-55.1605	0.14642	-82.8603	0.12403
-14.0737	-0.08887	-28.0228	-0.01684	-55.7505	0.12704	-83.8013	0.06559
-14.1958	-0.09274	-28.3763	-0.02524	-56.2236	0.10418	-84.4523	0.04367
-14.3153	-0.09577	-28.6255	-0.03234	-56.7983	0.08544	-85.2687	0.01667
-14.5569	-0.0992	-28.9408	-0.04501	-57.3095	0.05939	-86.0113	-0.03573
-14.6027	-0.10364	-29.3223	-0.05011	-57.8715	0.03875	-86.8047	-0.05542
-14.6891	-0.10891	-29.3121	-0.06251	-58.3878	0.00318	-87.6338	-0.08496
-14.8544	-0.11191	-29.775	-0.07025	-58.9396	-0.02255	-88.4603	-0.1199
-14.9841	-0.11737	-29.9886	-0.07885	-59.4788	-0.02477	-89.2461	-0.16309
-15.0859	-0.12408	-30.1997	-0.08795	-60.0332	-0.05272	-90.0269	-0.19676
-15.2613	-0.12488	-30.482	-0.09859	-60.5316	-0.09052	-90.8152	-0.21963
-15.3758	-0.13161	-30.749	-0.10636	-61.0402	-0.09878	-91.5985	-0.26314
-15.5436	-0.13404	-31.0567	-0.11672	-61.6074	-0.13149	-92.3386	-0.29839
-15.6835	-0.13945	-31.2932	-0.12499	-62.1414	-0.15341	-93.1981	-0.32158
-15.742	-0.14021	-31.5348	-0.13679	-62.8128	-0.18199	-94.045	-0.36509
-15.8157	-0.14361	-31.8425	-0.1444	-63.3036	-0.20676	-94.8435	-0.39685
-16.0217	-0.14515	-32.0689	-0.15393	-63.8123	-0.22201	-95.6192	-0.44608
-16.182	-0.15061	-32.341	-0.16177	-64.3056	-0.25345	-96.433	-0.45593
-16.3701	-0.15335	-32.6157	-0.17334	-64.8626	-0.26679	-97.1985	-0.51532
-16.5049	-0.15858	-32.9844	-0.1813	-65.3839	-0.30078	-97.9818	-0.56042
-16.6804	-0.16185	-33.1523	-0.19111	-65.9205	-0.3246	-98.8058	-0.57249
-16.6982	-0.16628	-33.3862	-0.20041	-66.4622	-0.34334	-99.6552	-0.60552
-16.7847	-0.17165	-33.6889	-0.20938	-66.9683	-0.36779	-100.395	-0.64364
-16.9881	-0.17409	-33.9661	-0.21841	-67.543	-0.38367	-101.209	-0.67571
-17.0568	-0.17932	-34.2204	-0.22738	-68.0339	-0.42274	-102.002	-0.71224
-17.2043	-0.18275	-34.5739	-0.23645	-68.6137	-0.4437	-102.811	-0.74146
-17.3645	-0.18555	-34.7672	-0.24788	-69.102	-0.45259	-103.645	-0.78751
-17.5324	-0.18852	-35.0672	-0.25605	-69.636	-0.50341	-104.563	-0.8126
-17.7231	-0.19249	-35.258	-0.26562	-70.2133	-0.5104	-105.24	-0.83706
-17.8146	-0.19416	-35.5225	-0.27592	-70.7804	-0.54788	-106.041	-0.88502
-17.9291	-0.19849	-35.7666	-0.28563	-71.2433	-0.56566	-106.878	-0.93393
-18.0486	-0.20336	-36.1176	-0.29376	-71.7824	-0.59075	-107.679	-0.94981
-18.1936	-0.20653	-36.3922	-0.30496	-72.319	-0.59901	-108.457	-0.99142
-18.3385	-0.21209	-36.644	-0.31396	-72.8556	-0.64824	-109.306	-1.05049
-18.4733	-0.21439	-36.9008	-0.3243	-73.3719	-0.64443	-110.051	-1.06352
-18.6208	-0.22	-37.0967	-0.33314	-73.9034	-0.69207	-110.909	-1.08797
-18.781	-0.22706	-37.4476	-0.3423	-74.4553	-0.70859	-111.646	-1.1353
-18.9082	-0.2296	-37.7121	-0.35354	-74.941	-0.72955	-112.417	-1.15943
-18.9514	-0.2347	-38.0071	-0.36167	-75.4674	-0.75941	-113.246	-1.21216
-19.1371	-0.23967	-38.2563	-0.37258	-76.0218	-0.79148	-114.067	-1.24741
-19.2108	-0.2406	-38.4572	-0.38211	-76.5762	-0.80863	-114.871	-1.26425
-19.3507	-0.2448	-38.7293	-0.39431	-77.1077	-0.83341	-115.674	-1.32459
-19.5389	-0.2475	-39.0345	-0.40228	-77.6672	-0.85786	-116.468	-1.3338
-19.666	-0.25127	-39.2787	-0.41542	-78.1708	-0.8909	-117.259	-1.37255
-19.7932	-0.2557	-39.5126	-0.42505	-78.6794	-0.91154	-118.022	-1.42877
-19.8695	-0.25947	-39.8305	-0.43352	-79.2592	-0.9252	-118.772	-1.45894
-20.0882	-0.26367	-40.0874	-0.44466	-79.7958	-0.95283	-119.647	-1.4942
-20.2331	-0.26684	-40.3976	-0.45323	-80.2968	-0.98237	-120.42	-1.52945
-20.3349	-0.27327	-40.563	-0.46133	-80.8233	-1.01095	-121.213	-1.56915
-20.4112	-0.27574	-40.9571	-0.4725	-81.4082	-1.03033	-122.012	-1.6079
-20.5816	-0.28207	-41.1377	-0.4825	-81.9016	-1.05192	-122.849	-1.63172
-20.7494	-0.28511	-41.3437	-0.49103	-82.3542	-1.09607	-123.65	-1.68762
-20.8384	-0.28981	-41.5904	-0.5024	-83.0078	-1.09798	-124.433	-1.69651
-21.0546	-0.29364	-41.8345	-0.51524	-83.6665	-1.13768	-125.381	-1.75781
-21.2402	-0.29618	-42.2618	-0.52557	-84.0581	-1.17738	-126.094	-1.77179
-21.3013	-0.30008	-42.5364	-0.53641	-84.5439	-1.18373	-126.851	-1.82705
-21.5098	-0.30311	-42.7831	-0.54921	-85.1262	-1.20247	-127.619	-1.83944
-21.5963	-0.30701	-43.0476	-0.55858	-85.6399	-1.23836	-128.4	-1.90741
-21.6497	-0.31005	-43.3095	-0.56875	-86.1613	-1.25964	-129.224	-1.92043
-21.8252	-0.31501	-43.6096	-0.57799	-86.6903	-1.28918	-130.038	-1.96045
-21.9905	-0.31925	-43.8995	-0.58942	-87.2142	-1.31522	-130.75	-1.99824
-22.1176	-0.32125	-44.192	-0.59739	-87.7635	-1.35619	-131.625	-2.04874
-22.3058	-0.32885	-44.3776	-0.60686	-88.239	-1.36286	-132.426	-2.07288
-22.3974	-0.33042	-44.693	-0.61569	-88.8087	-1.3924	-133.189	-2.1021
-22.5627	-0.33789	-44.9676	-0.62563	-89.3682	-1.41972	-133.977	-2.15768
-22.6415	-0.34105	-45.2169	-0.63716	-89.9175	-1.44608	-134.832	-2.18309
-22.7966	-0.34739	-45.4636	-0.64807	-90.4007	-1.46228	-135.623	-2.21136
-22.9975	-0.34929	-45.7128	-0.65964	-90.9449	-1.49213	-136.406	-2.25805
-23.0128	-0.35479	-45.9442	-0.67127	-91.507	-1.52326	-137.182	-2.29362
-23.1578	-0.35786	-46.1705	-0.68274	-92.0003	-1.53977	-138.013	-2.33142
-23.351	-0.36356	-46.4961	-0.69468	-92.5039	-1.56868	-138.794	-2.37175
-23.4146	-0.36499	-46.7529	-0.70491	-93.0913	-1.60584	-139.628	-2.40986
-23.5723	-0.36979	-47.0149	-0.71561	-93.6635	-1.62902	-140.381	-2.44385
-23.6791	-0.37499	-47.6761	-0.72655	-94.1213	-1.65729	-141.205	-2.46608
-23.852	-0.37859	-47.554	-0.73558	-94.7189	-1.67253	-141.963	-2.5296
-24.0402	-0.38143	-47.8846	-0.74362	-95.2174	-1.72494	-142.815	-2.55342
-24.1597	-0.38766	-48.1466	-0.75756	-95.7311	-1.72335	-143.598	-2.59313
-24.236	-0.39213	-48.3042	-0.76639	-96.3008	-1.76083	-144.394	-2.62235
-24.3327	-0.39606	-48.6298	-0.77886	-96.8119	-1.77893	-145.213	-2.66046
-24.5209	-0.40037	-48.8383	-0.78903	-97.3333	-1.81641	-146.136	-2.6865
-24.5463	-0.40587	-49.1206	-0.80023	-97.8902	-1.83039	-146.891	-2.74875
-24.821	-0.4075	-49.4817	-0.81317	-98.437	-1.8577	-147.624	-2.78877
-24.9176	-0.41327	-49.7081	-0.825	-98.9609	-1.89423	-148.448	-2.8091
-24.999	-0.41657	-49.9827	-0.83444	-99.4822	-1.90979	-149.233	-2.85611
-25.2609	-0.4201	-50.1684	-0.84607	-100.029	-1.94091	-150.007	-2.8812
-25.4033	-0.42594	-50.4862	-0.85718	-100.606	-1.94123	-150.892	-2.92249
-25.4974	-0.43077	-50.7406	-0.86724	-101.054	-2.00602	-151.665	-2.96791
-25.6297	-0.43317	-51.0101	-0.87658	-101.593	-2.01333	-152.461	-2.99554
-25.795	-0.43491	-51.2136	-0.88805	-102.196	-2.02476	-153.249	-3.06255
-25.884	-0.44094	-51.5416	-0.89902	-102.669	-2.08797	-154.043	-3.07335
-25.9094	-0.44577	-51.8748	-0.91209	-103.203	-2.09464	-154.846	-3.10797
-26.0646	-0.45111	-52.0833	-0.92026	-103.701	-2.1337	-155.586	-3.16355
-26.2655	-0.45504	-52.3631	-0.93526	-104.362	-2.1553	-156.52	-3.16609
-26.2909	-0.46251	-52.6047	-0.94646	-104.94	-2.18992	-157.209	-3.2509
-26.4715	-0.46378	-52.8412	-0.96106	-105.428	-2.20548	-158.094	-3.26551
-26.6113	-0.46815	-53.2583	-0.97063	-105.952	-2.23153	-158.867	-3.2925
-26.8021	-0.47155	-53.4007	-0.9833	-106.468	-2.26551	-159.604	-3.35348
-26.9063	-0.47725	-53.7313	-0.9913	-107.01	-2.296	-160.421	-3.3881
-27.0615	-0.48062	-53.95	-1.00357	-107.562	-2.30331	-161.278	-3.42653
-27.2242	-0.48595	-54.1865	-1.01294	-108.065	-2.35635	-162.028	-3.47576
-27.3132	-0.48975	-54.451	-1.02401	-108.599	-2.36143	-162.872	-3.47481
-27.4277	-0.49415	-54.7333	-1.03471	-109.138	-2.40399	-163.587	-3.55993
-27.5472	-0.49815	-54.9698	-1.04468	-109.673	-2.39859	-164.411	-3.60185
-27.6998	-0.50435	-55.2445	-1.05775	-110.222	-2.45798	-165.194	-3.61138
-27.8015	-0.50915	-55.4784	-1.07019	-110.758	-2.47069	-166.059	-3.65839
-27.9846	-0.51162	-55.8726	-1.08052	-111.293	-2.50277	-166.985	-3.68348
-28.1372	-0.51802	-56.1193	-1.09466	-111.801	-2.5269	-167.694	-3.74129
-28.272	-0.52056	-56.2744	-1.10579	-112.3	-2.56502	-168.477	-3.77495
-28.361	-0.52783	-56.6432	-1.1183	-112.867	-2.58471	-169.256	-3.81815
-28.5161	-0.52983	-56.9255	-1.13093	-113.411	-2.61965	-169.965	-3.84641
-28.539	-0.53616	-57.1467	-1.145	-113.925	-2.63616	-170.83	-3.89977
-28.801	-0.54003	-57.4163	-1.1554	-114.489	-2.66792	-171.656	-3.92486
-28.9103	-0.54436	-57.724	-1.16684	-114.965	-2.69365	-172.48	-3.96806
-29.0553	-0.5486	-57.9453	-1.17798	-115.555	-2.71938	-173.225	-4.02142
-29.246	-0.55453	-58.2174	-1.18864	-116.089	-2.74351	-174.062	-4.02682
-29.3325	-0.55713	-58.4488	-1.19995	-116.603	-2.77464	-174.825	-4.09542
-29.4546	-0.56193	-58.6929	-1.20995	-117.091	-2.78988	-175.618	-4.13862
-29.6707	-0.56657	-59.0032	-1.22028	-117.648	-2.84102	-176.414	-4.16942
-29.8564	-0.57157	-59.3262	-1.23262	-118.197	-2.84324	-177.241	-4.19102
-29.8182	-0.5761	-59.4966	-1.24602	-118.701	-2.8893	-178.032	-4.26344
-30.014	-0.57543	-59.817	-1.25869	-119.222	-2.90295	-178.81	-4.28217
-30.0674	-0.5845	-60.0103	-1.27253	-119.832	-2.94901	-179.626	-4.32696
-30.2709	-0.5886	-60.2824	-1.28556	-120.483	-2.96806	-180.412	-4.38254
-30.3268	-0.59281	-60.6588	-1.2967	-120.845	-2.99538	-181.193	-4.42542
-30.5379	-0.59567	-60.8749	-1.30937	-121.363	-3.0319	-182.007	-4.46829
-30.6269	-0.60227	-61.1725	-1.32	-121.862	-3.05064	-182.755	-4.49211
-30.8227	-0.60547	-61.4141	-1.33037	-122.459	-3.0878	-183.619	-4.53595
-30.8787	-0.61011	-61.6379	-1.34281	-122.999	-3.11766	-184.402	-4.582
-31.0567	-0.61521	-61.9329	-1.35274	-123.629	-3.11639	-185.204	-4.6109
-31.2322	-0.62101	-62.2355	-1.36495	-124.003	-3.16022	-186.028	-4.68236
-31.4051	-0.62354	-62.5102	-1.37655	-124.547	-3.19007	-186.803	-4.70428
-31.4229	-0.63055	-62.6984	-1.39299	-125.234	-3.21135	-187.698	-4.7516
-31.5552	-0.63345	-63.057	-1.40416	-125.631	-3.26281	-188.477	-4.7894
-31.723	-0.63885	-63.3036	-1.41629	-126.18	-3.28663	-189.29	-4.83259
-31.8909	-0.64425	-63.591	-1.43116	-126.696	-3.29107	-190.079	-4.88913
-32.0485	-0.64698	-63.8657	-1.44276	-127.235	-3.3349	-190.867	-4.91739
-32.1274	-0.65422	-64.1937	-1.4562	-127.775	-3.35491	-191.663	-4.96885
-32.1986	-0.65772	-64.3921	-1.46623	-128.316	-3.39715	-192.467	-4.99966
-32.3639	-0.66345	-64.6871	-1.4792	-128.881	-3.41685	-193.235	-5.0384
-32.4961	-0.66752	-64.9516	-1.49117	-129.369	-3.44321	-194.049	-5.09653
-32.664	-0.67389	-65.2288	-1.50214	-129.862	-3.47306	-194.873	-5.13432
-32.8064	-0.67746	-65.4144	-1.51288	-130.455	-3.51372	-195.658	-5.17783
-32.9081	-0.68322	-65.7476	-1.52568	-130.951	-3.54326	-196.452	-5.23755
-32.9819	-0.68499	-66.0477	-1.53728	-131.493	-3.55532	-197.21	-5.24834
-33.1574	-0.69419	-66.2766	-1.55159	-132.052	-3.56962	-198.054	-5.31885
-33.3125	-0.69586	-66.6072	-1.56506	-132.561	-3.62012	-198.875	-5.3414
-33.4295	-0.70179	-66.831	-1.57862	-133.092	-3.64235	-199.659	-5.40524
-33.2642	-0.70696	-66.5232	-1.58973	-132.927	-3.66998	-199.448	-5.44367
-33.2082	-0.7098	-66.274	-1.60166	-132.581	-3.68809	-198.825	-5.48592
-33.0175	-0.7115	-66.0121	-1.61223	-131.973	-3.71604	-198.1	-5.51609
-32.9259	-0.71266	-66.0756	-1.62127	-131.51	-3.75732	-197.286	-5.55738
-32.7835	-0.71776	-65.5009	-1.62557	-131.004	-3.75669	-196.467	-5.58342
-32.5928	-0.72103	-65.2339	-1.6325	-130.475	-3.77956	-195.643	-5.61105
-32.5368	-0.71973	-64.9694	-1.64124	-129.911	-3.8002	-194.873	-5.64853
-32.4198	-0.72527	-64.7456	-1.64594	-129.333	-3.82243	-194.094	-5.65711
-32.2622	-0.72467	-64.4099	-1.65404	-128.84	-3.83165	-193.296	-5.71205
-32.1299	-0.72637	-64.1861	-1.66091	-128.326	-3.85102	-192.477	-5.71205
-31.9951	-0.7289	-63.9903	-1.66614	-127.818	-3.85451	-191.729	-5.75176
-31.9265	-0.72907	-63.5478	-1.67364	-127.205	-3.87897	-190.938	-5.77843
-31.7179	-0.73137	-63.3011	-1.67861	-126.714	-3.89834	-190.145	-5.78447
-31.545	-0.7336	-63.1256	-1.68425	-126.162	-3.91009	-189.29	-5.82354
-31.4916	-0.73503	-62.8433	-1.69028	-125.664	-3.92661	-188.471	-5.84418
-31.3619	-0.73603	-62.5076	-1.69515	-125.175	-3.93963	-187.688	-5.85276
-31.1584	-0.73547	-62.1974	-1.69895	-124.575	-3.94471	-186.824	-5.86133
-31.0644	-0.7384	-61.9405	-1.70285	-124.046	-3.96314	-186.048	-5.88992
-30.8914	-0.73924	-61.6887	-1.70782	-123.561	-3.9571	-185.234	-5.92962
-30.7643	-0.73917	-61.3302	-1.71062	-123.027	-3.97457	-184.448	-5.9166
-30.6218	-0.74067	-61.1496	-1.71375	-122.477	-4.00315	-183.634	-5.9582
-30.4718	-0.7397	-60.8749	-1.71879	-121.908	-4.01808	-182.821	-5.95725
-30.4616	-0.74277	-60.6766	-1.72215	-121.412	-4.00633	-182.111	-5.96614
-30.2226	-0.7429	-60.2163	-1.72495	-120.855	-4.01872	-181.216	-5.9871
-30.1793	-0.74344	-60.0052	-1.73059	-120.313	-4.03396	-180.433	-5.98329
-29.8716	-0.74304	-59.7534	-1.73046	-119.812	-4.03873	-179.629	-6.00934
-29.7877	-0.74547	-59.611	-1.73539	-119.209	-4.04	-178.846	-6.02395
-29.7063	-0.7449	-59.1838	-1.73552	-118.693	-4.04698	-177.991	-6.03221
-29.5792	-0.74494	-58.9752	-1.73872	-118.174	-4.05429	-177.264	-6.05285
-29.4418	-0.74647	-58.7641	-1.73919	-117.62	-4.05778	-176.432	-6.03856
-29.3274	-0.74577	-58.5225	-1.74232	-117.121	-4.06318	-175.618	-6.06714
-29.1443	-0.74794	-58.2937	-1.74413	-116.62	-4.07462	-174.825	-6.05444
-29.0324	-0.74457	-57.9224	-1.74843	-116.035	-4.08732	-173.983	-6.09509
-28.9408	-0.74527	-57.6782	-1.74956	-115.501	-4.08224	-173.23	-6.08175
-28.9078	-0.74487	-57.4265	-1.75256	-115.023	-4.08827	-172.478	-6.11224
-28.6814	-0.74427	-57.1594	-1.75553	-114.492	-4.09177	-171.598	-6.097
-28.4424	-0.74427	-56.8848	-1.75786	-113.963	-4.09018	-170.878	-6.12241
-28.3203	-0.7436	-56.577	-1.75659	-113.363	-4.09113	-170.064	-6.09065
-28.2618	-0.7436	-56.3253	-1.75849	-112.849	-4.11241	-169.25	-6.14845
-28.1194	-0.74227	-56.0583	-1.75966	-112.353	-4.10511	-168.457	-6.10907
-27.9287	-0.74187	-55.8065	-1.75749	-111.738	-4.12194	-167.608	-6.13225
-27.7761	-0.74297	-55.5547	-1.75769	-111.242	-4.12067	-166.913	-6.14432
-27.7328	-0.74034	-55.2953	-1.75973	-110.705	-4.11178	-166.061	-6.12495
-27.6057	-0.7409	-54.9927	-1.75983	-110.222	-4.11495	-165.276	-6.14591
-27.4658	-0.74137	-54.7079	-1.7596	-109.736	-4.11749	-164.472	-6.13765
-27.2827	-0.73897	-54.5146	-1.7625	-109.166	-4.12861	-163.648	-6.15258
-27.2802	-0.7373	-54.2374	-1.76056	-108.597	-4.12162	-162.882	-6.15258
-27.0513	-0.73804	-54.0136	-1.7626	-108.027	-4.12861	-162.099	-6.14305
-26.9953	-0.7371	-53.6931	-1.76333	-107.58	-4.13687	-161.24	-6.1548
-26.8631	-0.7361	-53.4286	-1.763	-107.02	-4.11972	-160.456	-6.17418
-26.624	-0.7364	-53.1769	-1.76316	-106.468	-4.12925	-159.721	-6.16243
-26.4715	-0.73433	-52.8844	-1.7615	-105.98	-4.12448	-158.877	-6.14845
-26.3036	-0.73273	-52.6021	-1.76326	-105.446	-4.11908	-158.068	-6.16306
-26.2782	-0.73183	-52.3071	-1.76153	-104.889	-4.12353	-157.285	-6.19228
-26.123	-0.7331	-52.0528	-1.76076	-104.388	-4.13274	-156.494	-6.17322
-25.973	-0.73147	-51.8544	-1.75879	-103.747	-4.1321	-155.65	-6.13765
-25.8967	-0.72967	-51.5162	-1.75843	-103.195	-4.12861	-154.887	-6.15448
-25.7619	-0.73027	-51.2034	-1.75816	-102.692	-4.11813	-154.063	-6.15417
-25.5636	-0.72767	-50.9389	-1.75589	-102.206	-4.10892	-153.275	-6.15226
-25.3601	-0.72847	-50.7736	-1.75606	-101.646	-4.12353	-152.499	-6.16115
-25.2914	-0.7255	-50.5447	-1.75479	-101.089	-4.1321	-151.66	-6.13416
-25.2711	-0.72577	-50.293	-1.75459	-100.578	-4.10003	-150.927	-6.14654
-25.0524	-0.7246	-49.998	-1.75426	-100.037	-4.114	-150.078	-6.14559
-24.9481	-0.72243	-49.6928	-1.75246	-99.467	-4.114	-149.31	-6.15067
-24.8057	-0.7231	-49.4512	-1.75069	-98.938	-4.10638	-148.478	-6.13638
-24.6786	-0.72093	-49.1893	-1.75053	-98.3734	-4.10606	-147.642	-6.13257
-24.5539	-0.71736	-49.0061	-1.74803	-97.8979	-4.11209	-146.851	-6.13162
-24.3963	-0.71593	-48.6069	-1.74783	-97.374	-4.09431	-146.055	-6.13416
-24.3251	-0.71586	-48.2559	-1.74603	-96.7941	-4.08954	-145.276	-6.12399
-24.1725	-0.71383	-48.1161	-1.74132	-96.2652	-4.087	-144.422	-6.12114
-23.9232	-0.71253	-47.8617	-1.74192	-95.7413	-4.09876	-143.618	-6.11574
-23.9003	-0.71156	-47.6125	-1.74006	-95.225	-4.08224	-142.822	-6.10938
-23.73	-0.7099	-47.3582	-1.73666	-94.6757	-4.08287	-142.016	-6.10589
-23.5647	-0.70763	-47.0632	-1.73559	-94.1213	-4.07589	-141.225	-6.11224
-23.4833	-0.7065	-46.7504	-1.73506	-93.7042	-4.06922	-140.444	-6.10017
-23.318	-0.70416	-46.5012	-1.73009	-93.0405	-4.08319	-139.603	-6.06492
-23.2086	-0.70173	-46.2977	-1.72936	-92.5751	-4.06541	-138.84	-6.06492
-23.0662	-0.70103	-45.9468	-1.72729	-92.0385	-4.06541	-137.975	-6.06841
-22.9238	-0.69846	-45.7204	-1.72529	-91.5044	-4.05747	-137.22	-6.07953
-22.817	-0.69843	-45.4381	-1.72225	-90.9907	-4.05111	-136.475	-6.06841
-22.7051	-0.69343	-45.2092	-1.72135	-90.4083	-4.04603	-135.684	-6.05698
-22.5245	-0.69419	-44.9193	-1.71889	-89.9302	-4.04794	-134.827	-6.04872
-22.4177	-0.69196	-44.6192	-1.71412	-89.2792	-4.04571	-134.054	-6.04237
-22.3084	-0.69176	-44.3776	-1.71369	-88.8316	-4.0257	-133.219	-6.03633
-22.1456	-0.68606	-44.0547	-1.70945	-88.2695	-4.03682	-132.416	-6.03348
-21.9879	-0.68606	-43.9072	-1.70665	-87.7609	-4.0238	-131.668	-6.02585
-21.8836	-0.68569	-43.5918	-1.70282	-87.2523	-4.00188	-130.836	-6.01982
-21.7082	-0.68249	-43.2205	-1.70128	-86.6826	-4.01173	-130.01	-5.9871
-21.4411	-0.68282	-43.0984	-1.69738	-86.1766	-4.00506	-129.285	-6.00648
-21.4895	-0.68119	-42.7348	-1.69538	-85.6018	-3.99585	-128.446	-5.99441
-21.2835	-0.67989	-42.4449	-1.69405	-85.1084	-4.00284	-127.645	-5.97091
-21.2936	-0.67689	-42.2058	-1.69025	-84.6151	-3.97933	-126.823	-5.97662
-21.0393	-0.67456	-41.954	-1.68605	-84.048	-3.97775	-126.048	-5.96233
-20.7392	-0.67532	-41.6387	-1.68455	-83.5368	-3.98029	-125.295	-5.96995
-20.6451	-0.67079	-41.5014	-1.68175	-82.9646	-3.96631	-124.433	-5.96519
-20.6401	-0.66555	-41.1504	-1.67654	-82.456	-3.95837	-123.723	-5.93756
-20.3679	-0.66739	-40.8681	-1.67368	-81.8965	-3.9463	-122.876	-5.91977
-20.3272	-0.66525	-40.6138	-1.67148	-81.4005	-3.94821	-122.042	-5.90897
-20.2255	-0.66212	-40.3493	-1.66764	-80.8411	-3.92883	-121.287	-5.92485
-20.0958	-0.65875	-40.1154	-1.66388	-80.2816	-3.92852	-120.458	-5.89182
-19.9788	-0.65618	-39.8509	-1.66011	-79.7272	-3.9228	-119.644	-5.88515
-19.8263	-0.65275	-39.6373	-1.65897	-79.272	-3.92026	-118.82	-5.89087
-19.7042	-0.64972	-39.2965	-1.65307	-78.6667	-3.90819	-118.065	-5.84894
-19.4778	-0.64918	-38.9964	-1.65071	-78.1682	-3.90978	-117.233	-5.85688
-19.4244	-0.64718	-38.7955	-1.64741	-77.6316	-3.8993	-116.437	-5.86197
-19.2464	-0.64635	-38.5005	-1.64337	-77.1459	-3.87865	-115.654	-5.82703
-19.1422	-0.64365	-38.264	-1.6399	-76.5864	-3.88215	-114.924	-5.82989
-19.0328	-0.64508	-37.9079	-1.6359	-76.0625	-3.87389	-114.087	-5.80924
-18.9947	-0.63938	-37.6968	-1.63217	-75.5056	-3.8669	-113.241	-5.81687
-18.7073	-0.63758	-37.3891	-1.62853	-74.9868	-3.86563	-112.508	-5.78193
-18.5496	-0.63395	-37.1399	-1.6254	-74.4324	-3.84467	-111.689	-5.77875
-18.486	-0.63151	-36.8678	-1.61957	-73.9466	-3.85038	-110.873	-5.78447
-18.2444	-0.62915	-36.5575	-1.61693	-73.41	-3.83228	-110.072	-5.74159
-18.1503	-0.62571	-36.382	-1.61186	-72.8531	-3.81481	-109.278	-5.75938
-18.0817	-0.62098	-36.1862	-1.60793	-72.3267	-3.81608	-108.467	-5.74223
-17.9545	-0.62104	-35.7869	-1.60566	-71.8053	-3.80147	-107.704	-5.72222
-17.7663	-0.61868	-35.4818	-1.5992	-71.2484	-3.80243	-106.85	-5.72031
-17.6976	-0.61528	-35.2554	-1.59689	-70.7448	-3.79258	-106.056	-5.69395
-17.5324	-0.61608	-34.9859	-1.59139	-70.1726	-3.7767	-105.286	-5.7003
-17.451	-0.61361	-34.7672	-1.58676	-69.6462	-3.78051	-104.477	-5.6895
-17.2424	-0.61124	-34.4543	-1.58229	-69.1376	-3.75574	-103.653	-5.66314
-17.1305	-0.60904	-34.1543	-1.57696	-68.5883	-3.76844	-102.826	-5.64726
-16.95	-0.60761	-33.9737	-1.57376	-68.0669	-3.74367	-101.995	-5.66505
-16.9195	-0.60387	-33.7296	-1.56949	-67.5329	-3.74526	-101.242	-5.62821
-16.7364	-0.60231	-33.4524	-1.56646	-66.9963	-3.72747	-100.395	-5.61105
-16.6957	-0.59901	-33.1243	-1.56179	-66.424	-3.73319	-99.6068	-5.61741
-16.4769	-0.59651	-32.8547	-1.55695	-65.9103	-3.71635	-98.8566	-5.57993
-16.3625	-0.59297	-32.7072	-1.55425	-65.3915	-3.70333	-98.0123	-5.58882
-16.126	-0.59054	-32.4707	-1.54828	-64.8727	-3.69507	-97.229	-5.56246
-16.0395	-0.5887	-32.1198	-1.54325	-64.3336	-3.683	-96.4356	-5.54372
-15.9963	-0.58534	-31.8883	-1.53825	-63.8199	-3.68237	-95.6573	-5.5596
-15.8844	-0.58164	-31.634	-1.53432	-63.2909	-3.66426	-94.841	-5.52466
-15.6301	-0.57937	-31.4153	-1.53231	-62.739	-3.64426	-94.0272	-5.50497
-15.5385	-0.579	-31.1228	-1.52521	-62.1134	-3.64965	-93.2337	-5.50688
-15.4648	-0.5722	-30.8024	-1.52118	-61.5565	-3.63886	-92.4606	-5.48687
-15.1952	-0.57257	-30.5278	-1.51651	-61.1242	-3.636	-91.6087	-5.46813
-15.0782	-0.5691	-30.2048	-1.51214	-60.5723	-3.6198	-90.8203	-5.47639
-15.035	-0.5668	-30.0242	-1.50678	-60.0077	-3.60868	-90.0167	-5.4513
-14.8621	-0.56273	-29.7114	-1.50281	-59.4813	-3.59217	-89.2334	-5.40747
-14.6459	-0.56143	-29.4469	-1.49801	-58.993	-3.59503	-88.4323	-5.43542
-14.6306	-0.55693	-29.1494	-1.49301	-58.4106	-3.58454	-87.621	-5.39794
-14.4628	-0.55546	-28.9688	-1.48904	-57.8613	-3.56803	-86.7945	-5.39603
-14.3916	-0.55236	-28.6967	-1.48284	-57.3324	-3.55374	-86.0596	-5.37983
-14.2161	-0.5483	-28.3279	-1.47874	-56.8339	-3.54611	-85.2458	-5.35983
-14.1195	-0.54683	-28.0711	-1.4721	-56.2617	-3.54103	-84.4167	-5.35633
-13.9109	-0.54323	-27.8448	-1.46737	-55.7098	-3.53373	-83.6538	-5.33918
-13.7736	-0.54213	-27.565	-1.46153	-55.1987	-3.49593	-82.8196	-5.32679
-13.6871	-0.53799	-27.2853	-1.45737	-54.6748	-3.51118	-82.0669	-5.30266
-13.5371	-0.53436	-27.1022	-1.45263	-54.1153	-3.49053	-81.2531	-5.30805
-13.3845	-0.53173	-26.8758	-1.44976	-53.655	-3.49498	-80.4494	-5.262
-13.2675	-0.52993	-26.5859	-1.4406	-53.1158	-3.48259	-79.6839	-5.27312
-13.1582	-0.52656	-26.2706	-1.4379	-52.5309	-3.45687	-78.893	-5.24866
-13.0335	-0.52492	-25.9399	-1.43283	-52.0325	-3.4575	-78.0385	-5.23818
-12.881	-0.52139	-25.6475	-1.42519	-51.4882	-3.44099	-77.2298	-5.20038
-12.708	-0.51906	-25.3932	-1.42076	-50.9262	-3.4394	-76.472	-5.18959
-12.5885	-0.51569	-25.1465	-1.41626	-50.4176	-3.44702	-75.6556	-5.19244
-12.4893	-0.51146	-24.9354	-1.41016	-49.9217	-3.4232	-74.8952	-5.18006
-12.3164	-0.51039	-24.9634	-1.40782	-49.3825	-3.38858	-74.0814	-5.14099
-12.1714	-0.50732	-24.5082	-1.39922	-48.8332	-3.39525	-73.2498	-5.14861
-12.1282	-0.50565	-24.1826	-1.39652	-48.3093	-3.38	-72.4818	-5.12924
-11.9451	-0.50162	-23.9054	-1.38915	-47.7854	-3.3727	-71.7036	-5.11145
-11.8205	-0.49852	-23.7198	-1.38465	-47.198	-3.35174	-70.8364	-5.10066
-11.7467	-0.49609	-23.3256	-1.38002	-46.6868	-3.35968	-70.0404	-5.087
-11.5865	-0.49222	-23.0052	-1.37348	-46.1197	-3.32538	-69.2444	-5.05937
-11.467	-0.49025	-22.8348	-1.36965	-45.6314	-3.32347	-68.4611	-5.04539
-11.233	-0.48402	-22.4889	-1.36238	-45.077	-3.32283	-67.66	-5.0473
-11.172	-0.48358	-22.1837	-1.35781	-44.5811	-3.30092	-66.8411	-5.02379
-11.0296	-0.47818	-21.9955	-1.35281	-44.0191	-3.28821	-66.0807	-4.9987
-10.793	-0.47268	-21.7158	-1.34891	-43.5003	-3.28091	-65.3	-4.97806
-10.793	-0.47198	-21.4971	-1.34121	-42.9484	-3.26979	-64.4531	-4.96472
-10.6176	-0.46738	-21.2326	-1.33511	-42.4398	-3.26884	-63.7105	-4.95487
-10.4853	-0.46551	-20.7596	-1.33101	-41.9235	-3.24978	-62.9044	-4.94916
-10.2946	-0.46388	-20.5409	-1.32484	-41.3564	-3.2393	-62.027	-4.91898
-10.231	-0.46011	-20.3781	-1.31957	-40.7893	-3.21612	-61.1827	-4.92184
-10.0886	-0.45844	-20.1314	-1.3139	-40.3086	-3.21453	-60.4426	-4.88373
-9.99451	-0.45621	-19.783	-1.3079	-39.7466	-3.19103	-59.6237	-4.88214
-9.75037	-0.45158	-19.5414	-1.30157	-39.2151	-3.20913	-58.7947	-4.84276
-9.66644	-0.44808	-19.2362	-1.29433	-38.6938	-3.17356	-57.9834	-4.82211
-9.50877	-0.44394	-18.9743	-1.29097	-38.1851	-3.1761	-57.2255	-4.84117
-9.42993	-0.43951	-18.7149	-1.2843	-37.6638	-3.15164	-56.3939	-4.79702
-9.32821	-0.43624	-18.4479	-1.27876	-37.0712	-3.15196	-55.6183	-4.79734
-9.14256	-0.43091	-18.2063	-1.27169	-36.5931	-3.13386	-54.7943	-4.75859
-9.00523	-0.4278	-17.9138	-1.26669	-35.9726	-3.09574	-54.0136	-4.76494
-8.91113	-0.42504	-17.6646	-1.25939	-35.5326	-3.11385	-53.2049	-4.7281
-8.72294	-0.42334	-17.4077	-1.25516	-34.935	-3.077	-52.4699	-4.72079
-8.56018	-0.41964	-17.1636	-1.25022	-34.4696	-3.0932	-51.6383	-4.70047
-8.50169	-0.4177	-16.894	-1.24242	-33.9406	-3.06906	-50.8067	-4.67188
-8.37708	-0.41637	-16.6092	-1.23815	-33.3481	-3.05731	-50.0183	-4.67665
-8.2194	-0.41317	-16.3472	-1.23102	-32.8471	-3.05509	-49.2477	-4.64584
-8.07953	-0.4109	-16.098	-1.22732	-32.2901	-3.02936	-48.4492	-4.62233
-7.96509	-0.40713	-15.7649	-1.21995	-31.7128	-3.02968	-47.5998	-4.59724
-7.82776	-0.40443	-15.5487	-1.21328	-31.2831	-3.01348	-46.8165	-4.5928
-7.72858	-0.40047	-15.3224	-1.20751	-30.7414	-3.00554	-46.0358	-4.5785
-7.61159	-0.39546	-14.9536	-1.20238	-30.1844	-2.97442	-45.1813	-4.56485
-7.39543	-0.39166	-14.7425	-1.19595	-29.6529	-2.99855	-44.4056	-4.51848
-7.22758	-0.38643	-14.4323	-1.18964	-29.1061	-2.96838	-43.6478	-4.5334
-7.18435	-0.3836	-14.239	-1.18604	-28.5136	-2.95187	-42.8467	-4.50196
-6.97072	-0.37936	-13.972	-1.17801	-28.0253	-2.92773	-42.1473	-4.50418
-6.83848	-0.37699	-13.7304	-1.17201	-27.5523	-2.93789	-41.1835	-4.44606
-6.74184	-0.37246	-13.471	-1.16687	-27.0004	-2.89819	-40.4129	-4.47179
-6.61214	-0.37139	-13.2446	-1.15977	-26.4715	-2.9074	-39.6347	-4.40191
-6.53585	-0.36863	-12.8454	-1.15434	-25.9221	-2.89216	-38.854	-4.41335
-6.34003	-0.36326	-12.5961	-1.14874	-25.3677	-2.86833	-38.0834	-4.3746
-6.21287	-0.36109	-12.4537	-1.14053	-24.8591	-2.8677	-37.2467	-4.37015
-6.12386	-0.35546	-12.09	-1.13687	-24.3022	-2.85118	-36.4024	-4.34189
-5.96873	-0.35309	-11.8154	-1.12997	-23.7986	-2.84547	-35.6344	-4.33236
-5.69153	-0.35036	-11.5814	-1.12203	-23.2875	-2.82577	-34.8612	-4.30536
-5.63304	-0.34445	-11.289	-1.1185	-22.6822	-2.81625	-34.0296	-4.29901
-5.53385	-0.34162	-11.0067	-1.11013	-22.199	-2.80354	-33.2184	-4.26947
-5.40415	-0.33802	-10.7244	-1.10383	-21.6344	-2.80195	-32.4173	-4.26693
-5.26683	-0.33335	-10.5362	-1.09749	-21.1334	-2.7775	-31.6696	-4.24184
-5.17782	-0.33002	-10.259	-1.09122	-20.5689	-2.75368	-30.8507	-4.20658
-4.9235	-0.32648	-9.92076	-1.08652	-20.0195	-2.73811	-30.042	-4.18943
-4.77346	-0.32378	-9.66136	-1.07972	-19.4168	-2.72509	-29.2155	-4.17863
-4.71751	-0.31938	-9.42485	-1.07242	-18.8828	-2.72636	-28.4169	-4.14401
-4.63359	-0.31628	-9.16545	-1.06649	-18.3741	-2.72668	-27.6286	-4.12464
-4.52677	-0.31298	-8.9035	-1.05985	-17.8706	-2.68094	-26.8656	-4.09066
-4.37927	-0.30948	-8.68225	-1.05398	-17.2907	-2.67713	-25.9984	-4.08462
-4.22414	-0.30601	-8.37199	-1.04848	-16.805	-2.66729	-25.2584	-4.07128
-4.02578	-0.30158	-8.08207	-1.04028	-16.2532	-2.65014	-24.4268	-4.04143
-3.94694	-0.29758	-7.76672	-1.03535	-15.7064	-2.64061	-23.613	-4.01538
-3.84776	-0.29368	-7.56073	-1.02868	-15.1927	-2.61679	-22.7992	-4.00077
-3.68245	-0.29214	-7.26318	-1.02068	-14.6586	-2.59932	-22.0337	-3.99093
-3.50952	-0.28711	-6.96055	-1.01638	-14.1551	-2.58884	-21.2224	-3.94995
-3.40017	-0.28608	-6.69352	-1.00767	-13.5854	-2.58789	-20.3985	-3.93693
-3.35439	-0.28207	-6.47736	-1.00351	-13.0488	-2.58376	-19.5719	-3.90136
-3.12297	-0.27911	-6.24847	-0.99574	-12.5198	-2.55136	-18.7708	-3.88008
-3.05939	-0.27647	-5.92804	-0.9907	-11.9629	-2.52373	-17.9774	-3.89564
-2.85085	-0.26851	-5.69916	-0.9845	-11.4441	-2.51992	-17.2017	-3.82895
-2.83559	-0.26607	-5.36092	-0.97637	-10.8948	-2.50626	-16.3829	-3.81878
-2.6296	-0.26334	-5.16256	-0.97197	-10.3963	-2.49895	-15.5869	-3.81624
-2.42615	-0.2563	-4.87518	-0.9637	-9.84701	-2.49387	-14.7705	-3.77209
-2.32442	-0.2543	-4.63867	-0.95856	-9.34601	-2.46624	-13.9694	-3.75145
-2.18455	-0.24867	-4.44031	-0.95116	-8.78652	-2.46084	-13.1887	-3.72318
-2.06757	-0.2474	-4.0741	-0.94466	-8.24483	-2.44972	-12.3876	-3.70921
-1.93787	-0.24127	-3.84521	-0.93779	-7.76927	-2.40494	-11.6043	-3.68539
-1.82343	-0.2385	-3.65448	-0.93313	-7.18689	-2.40717	-10.8337	-3.6676
-1.67847	-0.23557	-3.30353	-0.92552	-6.67826	-2.40399	-10.0047	-3.63044
-1.54114	-0.23153	-3.05176	-0.91796	-6.11369	-2.36143	-9.23411	-3.62949
-1.46739	-0.22846	-2.78982	-0.91312	-5.57454	-2.38843	-8.40759	-3.59391
-1.25376	-0.2249	-2.41343	-0.90605	-5.08881	-2.34047	-7.64465	-3.56406
-1.11898	-0.21923	-2.24559	-0.89962	-4.50134	-2.34714	-6.80288	-3.55008
-0.98165	-0.21836	-1.91243	-0.89262	-4.01815	-2.31601	-6.01705	-3.52753
-0.87738	-0.21196	-1.58946	-0.88355	-3.45103	-2.30013	-5.17273	-3.49387
-0.78837	-0.20879	-1.43178	-0.87841	-2.93477	-2.28361	-4.38436	-3.4837
-0.69682	-0.20419	-1.14187	-0.87081	-2.39309	-2.27885	-3.55275	-3.44654
-0.53914	-0.19679	-0.90535	-0.86668	-1.88446	-2.24518	-2.82542	-3.42209
-0.3713	-0.19622	-0.66121	-0.85681	-1.32751	-2.23851	-2.03705	-3.39287
-0.2238	-0.18999	-0.40181	-0.85101	-0.8316	-2.23661	-1.24359	-3.37381
0.05595	-0.18789	-0.03052	-0.84577	-0.28483	-2.2058	-0.48828	-3.35761

## Sheet: Fig 2d
\i(E)	\i(D)		\i(E)	\i(P)\-(r)	\i(E)	\i(P)\-(r)
kV/cm	\g(m)C/cm\+(2)		kV/cm	\g(m)C/cm\+(2)	kV/cm	\g(m)C/cm\+(2)
6 V
0.85449	-4.33098		-0.01653	-1.82848	-0.03052	1.5447
2.84322	-4.27627		2.45285	-1.68651	-2.49608	1.39478
4.84467	-4.22275		4.98835	-1.55375	-4.98072	1.26488
6.84102	-4.16269		7.46409	-1.44449	-7.46282	1.14864
8.83993	-4.10412		9.96908	-1.33873	-10.0009	1.05367
10.8744	-4.05506		12.441	-1.25329	-12.4817	0.95616
12.853	-3.98994		14.9155	-1.15388	-14.9536	0.88026
14.89	-3.92958		17.4141	-1.06558	-17.4548	0.77068
16.8533	-3.86		19.9572	-0.99348	-20.0183	0.68651
18.8141	-3.80262		22.5093	-0.91122	-22.5004	0.61092
20.8028	-3.73631		24.9926	-0.83595	-25.0333	0.53247
22.8958	-3.6703		27.4862	-0.7648	-27.5179	0.46577
24.9405	-3.61203		30.0013	-0.69525	-30.0484	0.38415
26.9394	-3.54275		32.4987	-0.62093	-32.5368	0.31713
28.9078	-3.47614		34.996	-0.56376	-35.0087	0.24535
30.9296	-3.41668		37.5175	-0.49357	-37.5023	0.16849
32.9488	-3.34532		39.9729	-0.42973	-39.9818	0.11577
34.8689	-3.27782		42.5301	-0.38208	-42.5097	0.05638
36.8169	-3.21152		44.9905	-0.30999	-45.0376	0.00905
38.8845	-3.14759		47.4485	-0.2363	-47.4879	-0.03827
40.8808	-3.06671		49.998	-0.19565	-50.1518	-0.10719
42.9103	-2.99268		52.4572	-0.12673	-52.5335	-0.15325
44.8939	-2.92696		54.9533	-0.06765	-54.9901	-0.19485
46.8852	-2.85917		57.4722	-0.027	-57.4888	-0.23519
48.8764	-2.7777		59.9696	0.02858	-59.9581	-0.27489
50.8525	-2.70248		62.4822	0.08099	-62.5	-0.29077
52.8514	-2.63201		65.0431	0.11783	-65.0546	-0.31936
54.8986	-2.55767		67.4883	0.16579	-67.5583	-0.35906
56.8364	-2.4765		70.048	0.21216	-70.0099	-0.37367
58.8659	-2.40722		72.5059	0.26489	-72.5568	-0.40892
60.8571	-2.32426		74.9995	0.29411	-75.0427	-0.43878
62.8738	-2.24696		77.563	0.33603	-77.5147	-0.45307
64.9312	-2.175		80.0387	0.36716	-80.0311	-0.4753
66.8945	-2.09264		82.4865	0.41416	-82.5399	-0.49627
68.9189	-2.01504		84.9927	0.43227	-85.022	-0.51627
70.8898	-1.93773		87.5092	0.47324	-87.546	-0.53724
72.909	-1.85804		89.9658	0.49452	-90.0599	-0.56138
74.8952	-1.76617		92.5153	0.52342	-92.4861	-0.57821
76.9577	-1.68707		94.9809	0.55836	-95.0292	-0.59981
78.8854	-1.60769		97.4909	0.57869	-97.5189	-0.62903
80.9174	-1.52354		100.035	0.60251	-100.004	-0.64332
82.8171	-1.4391		102.503	0.63427	-102.519	-0.66301
84.8897	-1.36565		105.045	0.65618	-105.104	-0.68905
86.9039	-1.27437		107.546	0.67778	-107.572	-0.70462
88.8774	-1.18309		110.02	0.71303	-110.035	-0.72717
90.8992	-1.10013		112.551	0.72288	-112.511	-0.74051
92.8675	-1.0148		115.037	0.74448	-115.039	-0.76147
94.9173	-0.93273		117.512	0.76639	-117.541	-0.7783
96.9391	-0.83937		120.042	0.78227	-120.037	-0.78624
98.8846	-0.75493		122.501	0.81054	-122.557	-0.80212
100.932	-0.67019		125.024	0.83754	-125.031	-0.82245
102.905	-0.57771		127.504	0.84103	-127.533	-0.83325
104.874	-0.49416		129.992	0.86422	-129.997	-0.83833
106.954	-0.40229		132.507	0.87978	-132.551	-0.84977
108.963	-0.30862		135.002	0.89979	-135.007	-0.86501
110.931	-0.21586		137.499	0.92901	-137.545	-0.87613
112.923	-0.13112		140.013	0.94775	-140.022	-0.87835
114.937	-0.03656		142.481	0.95982	-142.525	-0.89709
116.905	0.05531		145.008	0.98205	-145.013	-0.91265
118.95	0.14481		147.523	1.00746	-147.572	-0.91678
120.969	0.23639		150.069	1.03191	-150.066	-0.92567
122.915	0.33094		152.524	1.04398	-152.582	-0.94028
124.842	0.4249		155.051	1.06368	-155.07	-0.94314
126.897	0.51202		157.566	1.09226	-157.569	-0.96696
128.883	0.61044		160.041	1.12434	-160.056	-0.96887
130.948	0.70321		162.525	1.14054	-162.65	-0.98697
132.871	0.80282		165.023	1.15896	-165.048	-1.00285
134.9	0.8944		167.515	1.17452	-167.557	-1.02159
136.922	0.98568		170.057	1.22343	-170.041	-1.03652
138.906	1.07934		172.504	1.23106	-172.512	-1.05145
140.925	1.17865		175.027	1.24598	-175.101	-1.0632
142.878	1.28064		177.513	1.27425	-177.539	-1.07114
144.875	1.36894		180.017	1.28156	-180.022	-1.09623
146.909	1.46647		182.507	1.29172	-182.542	-1.1029
148.964	1.56548		184.994	1.32443	-185.038	-1.12132
150.937	1.66806		187.499	1.35175	-187.548	-1.13085
152.962	1.76143		190.039	1.3689	-190.085	-1.14514
154.958	1.8536		192.535	1.38827	-192.566	-1.148
156.932	1.95589		195.049	1.41082	-195.047	-1.17817
158.956	2.05579		197.536	1.43337	-197.552	-1.17404
160.904	2.15451		199.999	1.45846	-200.061	-1.18643
162.9	2.25352		197.534	1.47784	-197.57	-1.20104
164.894	2.35045		195.108	1.50357	-195.034	-1.20263
166.857	2.4566		192.554	1.51945	-192.542	-1.21502
168.912	2.55323		190.065	1.54136	-190.057	-1.22931
170.906	2.65581		187.453	1.55661	-187.501	-1.2436
172.925	2.75929		184.995	1.57344	-185.02	-1.24519
174.917	2.86335		182.504	1.59186	-182.505	-1.26171
176.9	2.96802		179.988	1.60361	-180.03	-1.25662
178.942	3.06733		177.527	1.6179	-177.57	-1.27981
180.901	3.17526		175.055	1.62934	-175.03	-1.27314
182.879	3.28527		172.506	1.63728	-172.529	-1.29696
184.934	3.38815		170.044	1.65697	-170.024	-1.29474
186.923	3.49014		167.528	1.66301	-167.59	-1.29982
188.922	3.59599		165.044	1.66269	-165.031	-1.29601
190.936	3.69708		162.535	1.67539	-162.542	-1.31157
192.922	3.80204		160.029	1.69667	-160.027	-1.32142
194.956	3.90909		157.499	1.6827	-157.574	-1.32173
196.943	4.0185		155.055	1.69604	-155.079	-1.33031
198.911	4.1303		152.541	1.6989	-152.524	-1.34778
198.552	4.21891		150.03	1.70239	-150.068	-1.33984
196.953	4.31108		147.53	1.70461	-147.575	-1.35127
195.107	4.37977		144.978	1.71096	-145.004	-1.35381
193.148	4.4544		142.508	1.71573	-142.527	-1.36048
191.172	4.51892		140.022	1.7189	-140.02	-1.36143
189.199	4.56709		137.503	1.71541	-137.513	-1.38557
187.144	4.61556		134.979	1.7224	-135.024	-1.36556
185.115	4.66343		132.528	1.73002	-132.525	-1.3608
183.039	4.6997		130.021	1.72621	-130.051	-1.3554
181.089	4.73746		127.518	1.72303	-127.539	-1.35762
179.131	4.76571		125.008	1.72907	-125.039	-1.34015
177.091	4.80317		122.548	1.73447	-122.518	-1.34746
175.138	4.81953		120.059	1.73669	-120.028	-1.35127
173.126	4.83945		117.496	1.74241	-117.544	-1.33444
171.158	4.85907		115.012	1.73701	-115.068	-1.33412
169.179	4.8677		112.53	1.74622	-112.562	-1.33761
167.035	4.89386		110.085	1.7386	-110.081	-1.32237
165.098	4.88762		107.555	1.7459	-107.585	-1.33539
163.177	4.89743		105.059	1.75479	-105.087	-1.33031
161.171	4.90576		102.474	1.7513	-102.489	-1.32936
159.187	4.90278		100.021	1.75448	-100.002	-1.34333
157.127	4.91081		97.4846	1.75606	-97.5291	-1.3481
155.151	4.89921		94.986	1.76655	-95.0139	-1.34905
153.168	4.89446		92.5153	1.76972	-92.542	-1.35572
151.174	4.89446		90.0205	1.77163	-90.0141	-1.35699
149.2	4.88732		87.5104	1.77734	-87.5346	-1.36842
147.153	4.87691		84.98	1.77417	-85.0245	-1.39288
145.053	4.87216		82.517	1.76972	-82.5183	-1.40272
143.064	4.85907		80.0616	1.77322	-80.0451	-1.42146
141.101	4.8445		77.4752	1.79037	-77.5045	-1.42782
139.119	4.82934		74.9944	1.78846	-75.0643	-1.42496
137.164	4.8118		72.4996	1.78274	-72.5479	-1.4383
135.117	4.78742		70.0188	1.78528	-70.0417	-1.44909
133.158	4.77612		67.5519	1.79577	-67.5634	-1.46021
131.144	4.7559		65.0508	1.791	-65.0215	-1.46625
129.161	4.73657		62.439	1.79862	-62.4975	-1.47704
127.121	4.71338		59.9403	1.79386	-59.9798	-1.4672
125.048	4.69257		57.476	1.80371	-57.476	-1.47069
123.09	4.66491		54.9698	1.80275	-55.0397	-1.47768
121.142	4.63964		52.4635	1.79704	-52.5106	-1.47673
119.123	4.61377		49.9967	1.82117	-49.9941	-1.4834
117.162	4.58374		47.5006	1.81514	-47.5108	-1.4853
115.107	4.56322		44.974	1.81228	-45.0198	-1.478
113.149	4.53914		42.497	1.81323	-42.5517	-1.47832
111.211	4.50822		39.9691	1.81451	-39.9857	-1.47768
109.207	4.47135		37.5226	1.82626	-37.5417	-1.47832
107.155	4.44845		35.0164	1.82181	-35.0177	-1.47927
105.08	4.4095		32.5228	1.81133	-32.5381	-1.48054
103.086	4.37798		30.028	1.81768	-30.0229	-1.48784
101.105	4.35955		27.4976	1.81927	-27.5307	-1.49737
99.1008	4.31762		24.9863	1.82912	-25.0257	-1.49261
97.1425	4.28819		22.5182	1.82308	-22.5474	-1.50404
95.0979	4.25489		19.9483	1.82943	-19.9648	-1.50754
93.0761	4.22367		17.4472	1.81927	-17.4777	-1.51643
91.0797	4.18382		14.9307	1.82943	-14.9511	-1.52246
89.0986	4.15796		12.4385	1.82403	-12.4664	-1.52818
87.1353	4.1199		9.94492	1.82784	-9.96017	-1.52659
85.1339	4.07886		7.4323	1.82626	-7.52004	-1.53644
83.0002	4.04735		4.97055	1.83039	-4.99217	-1.54311
81.1157	4.00275		2.46302	1.83388	-2.48082	-1.54025
79.1626	3.97777		-0.01272	1.82848	-0.02543	-1.5447
77.1128	3.93703
75.1572	3.89422
73.1074	3.86478
71.1339	3.82643
69.1554	3.78599
67.126	3.74555
65.1245	3.70154
63.0849	3.66586
61.0784	3.62275
59.1176	3.58172
57.1162	3.54098
55.1326	3.49846
53.0624	3.46011
51.1246	3.41224
49.1486	3.37388
47.1115	3.33077
45.1508	3.28706
43.129	3.24632
40.9444	3.20172
39.0447	3.15712
37.145	3.10301
35.113	3.06792
33.1802	3.0254
31.0745	2.97069
29.1189	2.9249
27.125	2.87852
25.1694	2.83392
23.1323	2.78664
21.0622	2.73431
19.0913	2.69387
17.0619	2.63441
15.096	2.58535
13.1098	2.53985
11.0397	2.48485
9.0917	2.42716
7.09788	2.38256
5.09135	2.32845
3.06447	2.27552
1.09609	2.22111
1.46739	2.17681
3.02124	2.14172
4.89044	2.11288
6.94021	2.09563
8.87044	2.07809
10.8668	2.07006
12.8123	2.0546
14.8748	2.0546
16.8559	2.05163
18.87	2.05282
20.8384	2.06055
22.8755	2.06709
24.9201	2.07274
26.9216	2.08969
28.89	2.0989
30.8685	2.11585
32.8725	2.13102
34.8918	2.14945
36.8271	2.16313
38.9074	2.19048
40.8351	2.2113
42.9026	2.22854
44.871	2.25798
46.9284	2.27582
48.8739	2.30912
50.8474	2.3332
52.8208	2.37275
54.8528	2.39416
56.8721	2.43133
58.904	2.45749
60.852	2.49139
62.8993	2.51369
64.916	2.55413
66.9022	2.58118
68.9367	2.62132
70.9203	2.65195
72.8633	2.68882
74.8927	2.72807
76.9272	2.76494
78.893	2.8024
80.8716	2.83095
82.8552	2.87644
84.9253	2.9136
86.9319	2.95583
88.8621	2.98972
90.8992	3.02838
92.8523	3.06644
94.902	3.11252
96.8831	3.15088
98.9583	3.18686
100.871	3.23146
102.895	3.26952
104.907	3.31887
106.906	3.36199
108.905	3.40153
110.909	3.44673
112.958	3.48717
114.911	3.5392
116.918	3.57042
118.963	3.62126
120.951	3.66616
122.874	3.71641
124.868	3.75625
126.928	3.8065
128.919	3.85467
130.964	3.90076
132.874	3.9522
134.867	3.99858
136.902	4.03545
138.886	4.08273
140.862	4.13863
142.919	4.18977
144.854	4.23734
146.96	4.28968
148.989	4.33963
150.97	4.38869
152.934	4.4437
154.928	4.4993
156.916	4.5546
158.9	4.60426
160.894	4.66937
162.921	4.71308
164.894	4.77463
166.883	4.83023
168.933	4.88256
170.909	4.94679
172.902	5.00001
174.937	5.06067
176.87	5.12578
178.876	5.18674
180.906	5.24502
182.899	5.30716
184.865	5.37287
186.89	5.43769
188.934	5.5037
190.956	5.57149
192.889	5.63096
194.921	5.70678
196.877	5.77189
198.931	5.84861
198.596	5.90332
196.988	5.95862
195.122	5.99906
193.179	6.03682
191.177	6.06953
189.178	6.09213
187.149	6.11294
185.117	6.13286
183.103	6.14327
181.114	6.16081
179.136	6.16557
177.127	6.16735
175.125	6.17746
173.177	6.16884
171.117	6.17627
169.205	6.1727
167.01	6.16259
165.118	6.15576
163.165	6.14594
161.217	6.1397
159.213	6.12364
157.196	6.10788
155.182	6.09896
153.214	6.07815
151.133	6.06626
149.165	6.03682
147.214	6.02136
145.109	6.00292
143.11	5.98033
141.131	5.95624
139.109	5.93335
137.166	5.90451
135.109	5.88161
133.148	5.85515
131.121	5.83344
129.148	5.79717
127.185	5.771
124.982	5.74573
123.08	5.71124
121.129	5.67883
119.161	5.6482
117.147	5.62025
115.125	5.59409
113.157	5.55097
111.198	5.52243
109.149	5.49448
107.193	5.44899
105.021	5.41658
103.119	5.38417
101.161	5.34849
99.1313	5.31697
97.1222	5.2798
95.1436	5.23461
93.132	5.21171
91.123	5.16503
89.1444	5.12935
87.1379	5.09367
85.1237	5.04967
83.0205	5.01547
81.1106	4.97266
79.1728	4.93014
77.1612	4.89981
75.1165	4.85907
73.1583	4.81983
71.1187	4.77285
69.1528	4.74252
67.1488	4.69881
65.2135	4.64707
63.062	4.60366
61.0759	4.56412
59.0769	4.52754
57.0908	4.47462
55.0613	4.44488
53.0421	4.39196
51.0941	4.34766
49.0723	4.30454
47.109	4.27065
45.1253	4.22337
43.129	4.17788
40.9724	4.12317
39.0549	4.08035
37.0687	4.03456
35.1613	3.9855
33.1523	3.93228
31.0949	3.88114
29.129	3.84129
27.1276	3.79521
25.1312	3.73098
23.1476	3.68787
21.0342	3.64059
19.0913	3.57934
17.1076	3.52701
15.0579	3.47349
13.0463	3.42443
11.0601	3.37299
9.08407	3.31263
7.08516	3.25732
5.05829	3.20113
3.07719	3.15504
1.06812	3.08963
-1.0376	3.02808
-2.88645	2.96802
-4.95148	2.90974
-6.82068	2.84551
-8.8501	2.78843
-10.8846	2.72153
-12.8988	2.65909
-14.8672	2.59902
-16.894	2.53985
-18.87	2.47057
-20.9554	2.40784
-22.967	2.33677
-24.9481	2.27344
-26.8733	2.20565
-28.9205	2.13904
-30.9092	2.07155
-32.9259	2.00465
-34.9274	1.93864
-36.8856	1.85806
-38.8896	1.79235
-41.0207	1.71861
-42.923	1.64844
-44.8863	1.56994
-46.8546	1.50423
-48.8714	1.42395
-50.8957	1.36121
-52.9276	1.28629
-54.8909	1.21046
-56.9153	1.13851
-58.8964	1.06626
-60.8775	0.98419
-62.9298	0.90094
-65.0075	0.8275
-66.9632	0.75614
-68.985	0.68121
-70.9228	0.59855
-72.9777	0.52986
-74.9385	0.44096
-76.9501	0.36692
-78.8905	0.29318
-80.9301	0.21142
-83.0612	0.13114
-85.0042	0.0461
-86.9242	-0.03478
-88.8952	-0.11387
-90.9475	-0.19831
-92.9235	-0.27384
-94.8308	-0.36036
-96.8552	-0.43975
-98.8566	-0.52092
-100.909	-0.59526
-102.865	-0.68475
-105.001	-0.76622
-106.934	-0.84621
-108.963	-0.93481
-110.911	-1.02193
-112.92	-1.10519
-114.942	-1.18577
-116.915	-1.26634
-118.914	-1.35644
-120.903	-1.43583
-122.92	-1.52324
-125.051	-1.60739
-126.897	-1.69837
-128.927	-1.77687
-130.882	-1.86637
-132.876	-1.94635
-134.921	-2.02901
-136.925	-2.11435
-138.868	-2.19106
-140.889	-2.28561
-142.858	-2.36678
-144.938	-2.45034
-146.937	-2.54756
-148.908	-2.62636
-150.955	-2.70753
-152.916	-2.80208
-154.9	-2.88355
-156.975	-2.96354
-158.892	-3.05482
-160.947	-3.14491
-162.918	-3.21835
-164.922	-3.30131
-167.058	-3.39943
-168.958	-3.48179
-170.942	-3.56772
-172.91	-3.64771
-174.858	-3.73542
-176.921	-3.81986
-178.93	-3.9052
-180.913	-3.99856
-182.884	-4.08806
-184.939	-4.17042
-186.963	-4.2513
-188.95	-4.33515
-190.926	-4.42167
-192.993	-4.5073
-194.956	-4.59294
-196.955	-4.67024
-198.944	-4.75766
-198.624	-4.83319
-197.014	-4.90336
-195.173	-4.95807
-193.148	-5.00267
-191.226	-5.04073
-189.247	-5.08473
-187.256	-5.11625
-185.17	-5.14717
-183.116	-5.17215
-181.163	-5.18672
-179.166	-5.20753
-177.188	-5.22061
-175.163	-5.23548
-173.154	-5.24381
-171.244	-5.2441
-169.195	-5.25302
-167.236	-5.25897
-165.192	-5.26046
-163.203	-5.2554
-161.13	-5.25094
-159.152	-5.25154
-157.229	-5.24232
-155.184	-5.23667
-153.196	-5.22121
-151.184	-5.22002
-149.211	-5.19623
-147.202	-5.1882
-145.231	-5.17393
-143.171	-5.15758
-141.157	-5.1442
-139.135	-5.12249
-137.103	-5.10792
-135.17	-5.08622
-133.179	-5.07016
-131.152	-5.04429
-129.181	-5.0214
-127.157	-5.00177
-125.247	-4.97382
-123.141	-4.95271
-121.168	-4.92655
-119.24	-4.89652
-117.205	-4.87511
-115.204	-4.8424
-113.164	-4.81386
-111.204	-4.79186
-109.225	-4.75588
-107.162	-4.73715
-105.197	-4.69492
-103.203	-4.67114
-101.14	-4.63575
-99.1999	-4.60067
-97.1171	-4.5745
-95.1335	-4.54031
-93.1269	-4.50195
-91.1382	-4.47638
-89.1419	-4.43535
-87.1913	-4.4071
-85.1568	-4.36577
-83.1985	-4.33693
-81.2302	-4.30452
-79.2033	-4.27003
-77.1688	-4.23197
-75.1572	-4.19599
-73.1939	-4.16329
-71.1772	-4.12225
-69.1757	-4.08449
-67.1844	-4.05149
-65.2084	-4.00927
-63.1968	-3.96883
-61.1394	-3.92899
-59.0922	-3.8939
-57.0831	-3.85227
-55.1224	-3.81689
-53.1464	-3.77229
-51.0966	-3.73542
-49.0977	-3.68487
-47.142	-3.64711
-45.138	-3.60876
-43.1519	-3.56445
-41.214	-3.52699
-39.154	-3.4812
-37.1373	-3.44106
-35.1105	-3.39646
-33.1141	-3.35483
-31.1279	-3.30309
-29.1367	-3.26117
-27.1199	-3.21449
-25.1795	-3.169
-23.1069	-3.12618
-21.169	-3.07742
-19.0659	-3.03252
-17.0746	-2.98465
-15.0782	-2.93767
-13.1251	-2.88772
-11.1237	-2.83449
-9.10695	-2.79495
-7.1106	-2.73905
-5.10661	-2.68731
-3.09499	-2.63528
-1.15967	-2.58949
-1.64795	-2.54816
-3.05176	-2.51129
-4.90061	-2.48215
-6.89443	-2.46609
-8.86536	-2.45063
-10.9177	-2.44201
-12.8581	-2.43725
-14.8875	-2.43309
-16.8711	-2.43547
-18.8828	-2.43547
-20.9427	-2.44677
-22.9289	-2.4545
-24.8947	-2.46282
-26.9267	-2.47353
-28.9535	-2.49048
-30.9321	-2.50415
-32.8776	-2.52348
-34.8816	-2.54191
-36.9288	-2.56124
-38.9074	-2.58503
-41.0105	-2.60644
-42.923	-2.62666
-44.9092	-2.65104
-46.9055	-2.67839
-48.9349	-2.70753
-50.8804	-2.72715
-52.9048	-2.76075
-54.8833	-2.79554
-56.9153	-2.81903
-58.871	-2.84609
-60.88	-2.87671
-62.94	-2.91418
-64.9007	-2.94362
-66.9454	-2.98197
-68.9367	-3.00843
-70.9203	-3.0453
-72.9802	-3.07861
-74.8774	-3.10685
-76.9424	-3.14878
-78.9108	-3.18238
-80.8919	-3.21687
-83.0587	-3.25879
-84.9558	-3.28525
-86.9115	-3.33134
-88.9104	-3.36554
-90.8864	-3.40211
-92.898	-3.44463
-94.8308	-3.47882
-96.9137	-3.51866
-98.8871	-3.55434
-100.891	-3.5924
-102.834	-3.63343
-104.945	-3.67001
-106.918	-3.71996
-108.958	-3.75267
-110.903	-3.79132
-112.948	-3.83384
-114.942	-3.87338
-116.9	-3.92363
-118.927	-3.96318
-120.906	-4.00243
-122.866	-4.04346
-125.046	-4.08985
-126.935	-4.13623
-128.919	-4.17399
-130.872	-4.21919
-132.907	-4.26171
-134.908	-4.30363
-136.861	-4.34912
-138.85	-4.39789
-140.917	-4.44576
-142.83	-4.48917
-144.961	-4.53555
-146.945	-4.5751
-148.939	-4.63546
-150.953	-4.67203
-152.954	-4.71841
-154.948	-4.76807
-157.003	-4.81743
-158.925	-4.87065
-160.937	-4.91882
-162.936	-4.96193
-164.909	-5.01545
-167.061	-5.06481
-168.933	-5.1213
-170.959	-5.16739
-172.872	-5.22656
-174.886	-5.27116
-176.933	-5.33122
-178.927	-5.38326
-180.883	-5.43351
-182.884	-5.49922
-184.848	-5.54887
-187.004	-5.60775
-188.937	-5.65948
-190.959	-5.72608
-192.932	-5.78407
-194.946	-5.83937
-196.955	-5.89913
-198.947	-5.95444
-198.499	-6.00558
-197.06	-6.04513
-195.19	-6.08289
-193.23	-6.1037
-191.203	-6.12511
-189.219	-6.14325
-187.22	-6.15395
-185.145	-6.16674
-183.159	-6.17744
-181.135	-6.17506
-179.171	-6.17744
-177.193	-6.1703
-175.171	-6.16912
-173.167	-6.16703
-171.163	-6.15276
-169.179	-6.14622
-167.211	-6.13938
-165.143	-6.12957
-163.139	-6.11262
-161.186	-6.10221
-159.18	-6.08408
-157.204	-6.07218
-155.192	-6.04394
-153.142	-6.02937
-151.179	-6.01688
-149.211	-5.99636
-147.232	-5.96633
-145.195	-5.94938
-143.143	-5.92054
-141.174	-5.89051
-139.15	-5.87654
-137.123	-5.84502
-135.152	-5.83372
-133.169	-5.79239
-131.172	-5.77158
-129.155	-5.74095
-127.179	-5.70765
-125.257	-5.68951
-123.197	-5.65294
-121.188	-5.61577
-119.197	-5.59139
-117.167	-5.5566
-115.161	-5.53192
-113.154	-5.49357
-111.221	-5.46919
-109.25	-5.43053
-107.211	-5.38772
-105.222	-5.36661
-103.177	-5.32587
-101.156	-5.28722
-99.1923	-5.2551
-97.1196	-5.22686
-95.1182	-5.18493
-93.1625	-5.14985
-91.123	-5.11625
-89.1698	-5.07908
-87.1073	-5.03924
-85.1746	-5.00326
-83.2087	-4.96609
-81.1564	-4.9319
-79.1829	-4.8986
-77.1612	-4.85489
-75.1368	-4.8201
-73.1633	-4.77669
-71.167	-4.7419
-69.163	-4.69492
-67.1768	-4.65657
-65.1245	-4.61256
-63.1892	-4.57956
-61.0682	-4.53198
-59.1253	-4.49809
-57.1187	-4.44962
-55.0868	-4.41662
-53.1362	-4.36458
-51.1322	-4.32712
-49.1206	-4.28668
-47.1344	-4.24387
-45.1126	-4.20135
-43.0832	-4.15288
-41.1606	-4.11185
-39.1108	-4.05922
-37.1297	-4.01848
-35.1308	-3.97478
-33.1014	-3.92572
-31.1279	-3.87606
-29.1748	-3.83592
-27.1352	-3.78924
-25.088	-3.73988
-23.1781	-3.68814
-21.1487	-3.64057
-19.0938	-3.58854
-17.1026	-3.53323
-15.1062	-3.48417
-13.1022	-3.43303
-11.1287	-3.38219
-9.07389	-3.32302
-7.12331	-3.27514
-5.11169	-3.2133
-3.14077	-3.1681
-1.16475	-3.10507
0	-1.30154

## Sheet: Fig 2e
\i(E)	\i(P)\-(r)			\i(E)	\i(P)\-(r)			\i(E)	\i(P)\-(r)			\i(E)	\i(P)\-(r)
kV/cm	\g(m)C/cm\+(2)			kV/cm	\g(m)C/cm\+(2)			kV/cm	\g(m)C/cm\+(2)			kV/cm	\g(m)C/cm\+(2)
2 V	DWM			4 V	DWM			6 V	DWM			8 V	DWM
-0.13479	-0.91842	-0.04832	0.881	-0.01653	-1.94377	-0.02035	1.83848	-0.03179	-2.40351	-0.00127	2.15133	0.01017	-2.96902	0.00381	2.50816
0.69682	-0.87655	-0.93333	0.83752	1.63651	-1.83674	-1.67465	1.72859	2.46811	-2.25138	-2.48591	1.99761	3.26157	-2.76352	-3.37855	2.30267
1.5653	-0.84234	-1.72043	0.80278	3.31243	-1.74781	-3.35312	1.63553	4.95911	-2.11195	-4.9998	1.85214	6.53585	-2.58534	-6.68589	2.12608
2.38419	-0.80827	-2.56475	0.77041	4.94003	-1.65284	-5.03667	1.55486	7.45138	-1.96966	-7.53911	1.72637	9.91058	-2.42654	-10.0085	1.97172
3.19672	-0.77973	-3.40525	0.73884	6.63503	-1.57312	-6.663	1.47069	9.93601	-1.87152	-9.98306	1.61489	13.2891	-2.28107	-13.3133	1.82467
4.01052	-0.74729	-4.2661	0.7101	8.26136	-1.49213	-8.36309	1.39097	12.4474	-1.74892	-12.4715	1.50626	16.6054	-2.1372	-16.6334	1.68905
4.90443	-0.72495	-5.10279	0.68312	9.98052	-1.4248	-10.0021	1.3265	14.9498	-1.65967	-14.9765	1.39701	19.9343	-2.00221	-19.9712	1.56836
5.64957	-0.69988	-5.93948	0.65839	11.5878	-1.3654	-11.6679	1.25694	17.47	-1.54882	-17.5082	1.30426	23.4489	-1.87517	-23.407	1.44767
6.56382	-0.67651	-6.81432	0.63695	13.2573	-1.29172	-13.3158	1.19596	19.9382	-1.45037	-19.9737	1.21216	26.6711	-1.75289	-26.6864	1.3311
7.39161	-0.6526	-7.5887	0.61188	14.9142	-1.22724	-15.0045	1.12513	22.48	-1.36429	-22.541	1.12736	29.9784	-1.64173	-30.0089	1.22439
8.19143	-0.6294	-8.42285	0.5867	16.6397	-1.16722	-16.6372	1.06765	25.0219	-1.2779	-25.0333	1.04128	33.3176	-1.53215	-33.3494	1.12243
9.04083	-0.60806	-9.23411	0.56687	18.2622	-1.10496	-18.3322	1.01397	27.4849	-1.19278	-27.5332	0.96283	36.6109	-1.42162	-36.7076	1.02906
9.85972	-0.58785	-10.1407	0.54423	19.928	-1.05192	-19.961	0.9514	29.9695	-1.11148	-30.0458	0.88311	39.9907	-1.31999	-39.9958	0.92266
10.6735	-0.56802	-10.9139	0.52706	21.6955	-0.98999	-21.7082	0.89423	32.4707	-1.02509	-32.561	0.80879	43.2955	-1.2228	-43.3795	0.83627
11.5445	-0.54591	-11.7098	0.50559	23.3218	-0.93187	-23.3701	0.83801	34.996	-0.94695	-35.0685	0.73733	46.641	-1.11227	-46.6881	0.74384
12.3749	-0.52684	-12.5771	0.48452	24.9888	-0.88264	-25.0397	0.78688	37.4705	-0.86723	-37.5532	0.67413	49.97	-1.02048	-50.0094	0.65745
13.1836	-0.50667	-13.3781	0.46638	26.6965	-0.8242	-26.6953	0.73828	40.0047	-0.79736	-40.0378	0.58551	53.2786	-0.93473	-53.3244	0.57329
14.019	-0.48757	-14.2161	0.44521	28.3241	-0.77656	-28.3356	0.69096	42.4665	-0.72018	-42.5415	0.52549	56.6394	-0.83976	-56.6877	0.49388
14.8799	-0.4706	-15.0528	0.42794	29.9632	-0.71875	-30.0255	0.63887	44.9651	-0.65158	-44.9994	0.45085	59.9658	-0.73304	-60.0001	0.39987
15.6555	-0.45173	-15.8564	0.41053	31.6976	-0.66349	-31.7256	0.58805	47.4498	-0.57916	-47.4981	0.3832	63.3418	-0.65428	-63.399	0.3265
16.5037	-0.43156	-16.8037	0.3871	33.3036	-0.61839	-33.371	0.54041	49.9598	-0.50262	-49.9929	0.31809	66.6656	-0.55804	-66.7318	0.24964
17.3607	-0.41335	-17.5527	0.37109	35.0011	-0.56598	-35.0151	0.49309	52.4763	-0.43465	-52.5233	0.26377	69.9704	-0.47737	-70.0404	0.17246
18.1859	-0.39468	-18.4021	0.35182	36.6478	-0.51961	-36.6669	0.44513	54.9494	-0.3616	-55.0029	0.1939	73.3375	-0.38177	-73.349	0.08925
18.973	-0.37694	-19.1803	0.33175	38.2983	-0.46784	-38.3466	0.39336	57.4786	-0.29839	-57.4977	0.13451	76.6818	-0.30522	-76.7415	0.03208
19.886	-0.35821	-20.0907	0.31895	39.95	-0.42052	-40.0314	0.34064	59.9365	-0.23265	-59.9556	0.05796	79.9739	-0.19914	-80.0336	-0.05336
20.6362	-0.34154	-20.8969	0.29314	41.6501	-0.37256	-41.6857	0.29617	62.4618	-0.16246	-62.4835	0.00619	83.2926	-0.12196	-83.3842	-0.12133
21.6141	-0.32213	-21.7883	0.27611	43.3286	-0.32777	-43.3388	0.25583	65.0317	-0.09703	-65.0342	-0.05034	86.6636	-0.04923	-86.6979	-0.20391
22.4368	-0.30286	-22.6072	0.2571	44.9855	-0.28077	-45.0211	0.20248	67.4833	-0.0297	-67.5494	-0.11196	89.9862	0.02319	-90.0014	-0.26298
23.2658	-0.28529	-23.4718	0.23807	46.636	-0.2309	-46.6995	0.15865	70.0061	0.03383	-70.0569	-0.17929	93.3227	0.11656	-93.3342	-0.34175
24.0682	-0.26936	-24.2869	0.2211	48.2775	-0.17786	-48.35	0.10942	72.4907	0.09608	-72.5746	-0.23043	96.6428	0.1804	-96.7191	-0.40972
24.8845	-0.24935	-25.0918	0.20226	49.97	-0.12768	-50.0285	0.07702	74.9982	0.165	-75.03	-0.2949	99.9603	0.26108	-100.046	-0.4923
25.734	-0.22935	-25.973	0.18192	51.623	-0.08099	-51.6345	0.01763	77.4943	0.22884	-77.5515	-0.34667	103.265	0.33635	-103.336	-0.53994
26.535	-0.21241	-26.7601	0.16288	53.4248	-0.03113	-53.3333	-0.0297	80.0006	0.29141	-80.0057	-0.41242	106.697	0.40876	-106.724	-0.62696
27.4188	-0.19167	-27.6248	0.14475	55.0054	0.01175	-55.0054	-0.06749	82.4801	0.34889	-82.5513	-0.47244	110.031	0.48245	-109.99	-0.68064
28.2135	-0.17684	-28.4576	0.12908	56.6254	0.05114	-56.6711	-0.10561	84.9851	0.41496	-85.0334	-0.51564	113.349	0.55201	-113.389	-0.74289
29.0527	-0.15577	-29.2447	0.10881	58.2809	0.10259	-58.2581	-0.15674	87.4939	0.47848	-87.5359	-0.58043	116.676	0.61521	-116.717	-0.79625
29.9098	-0.13676	-30.1539	0.0915	59.9569	0.13435	-60.0001	-0.20406	89.9506	0.54359	-90.0091	-0.63983	120.005	0.69398	-120.051	-0.87184
30.7274	-0.11549	-30.9359	0.0727	61.5985	0.18834	-61.6544	-0.23551	92.4606	0.60076	-92.528	-0.68493	123.344	0.73114	-123.369	-0.9163
31.545	-0.09735	-31.7612	0.05273	63.3494	0.23122	-63.4282	-0.28315	94.9885	0.64681	-95.0457	-0.7367	126.662	0.81975	-126.72	-0.97887
32.341	-0.07932	-32.6627	0.03746	65.0266	0.2849	-65.0469	-0.32984	97.4706	0.69699	-97.5431	-0.79545	129.974	0.88168	-130.058	-1.02143
33.2247	-0.06378	-33.4714	0.01792	66.7127	0.31443	-66.7216	-0.37589	99.9769	0.75988	-99.9998	-0.84182	133.439	0.94521	-133.349	-1.08496
34.0754	-0.03744	-34.2725	0.00292	68.325	0.37002	-68.4153	-0.41655	102.475	0.8107	-102.516	-0.88629	136.65	1.00079	-136.676	-1.13736
34.9223	-0.02394	-35.1194	-0.01679	70.0188	0.40082	-70.0467	-0.43338	105.011	0.86469	-105.068	-0.94727	139.974	1.05796	-140.011	-1.18818
35.7068	0.000100021	-35.9281	-0.03292	71.7023	0.46022	-71.7239	-0.50103	107.521	0.91805	-107.573	-0.99491	143.27	1.14181	-143.331	-1.23233
36.5639	0.0161	-36.8131	-0.04673	73.3134	0.49706	-73.3795	-0.54391	110.043	0.97077	-110.078	-1.03684	146.713	1.16563	-146.786	-1.28346
37.3662	0.03507	-37.515	-0.06743	74.9613	0.5447	-75.0707	-0.58329	112.489	1.02699	-112.576	-1.08511	150.019	1.21327	-150.084	-1.31522
38.1978	0.05538	-38.4382	-0.07997	76.6716	0.57456	-76.7301	-0.62426	115.011	1.06225	-114.999	-1.12704	153.371	1.27298	-153.407	-1.3689
39.0371	0.07438	-39.2647	-0.10227	78.3221	0.62855	-78.4073	-0.67095	117.519	1.1137	-117.561	-1.16674	156.662	1.30951	-156.766	-1.40765
39.9106	0.09449	-40.1484	-0.11684	80.0158	0.6727	-80.0374	-0.70938	120.037	1.15467	-120.052	-1.19342	159.999	1.35588	-160.041	-1.45243
40.7575	0.11386	-40.919	-0.13374	81.6587	0.71272	-81.6612	-0.75258	122.478	1.19723	-122.536	-1.25313	163.328	1.39717	-163.382	-1.47562
41.5408	0.12996	-41.7468	-0.14988	83.3244	0.74702	-83.3638	-0.7872	124.994	1.24233	-125.025	-1.28044	166.646	1.45211	-166.688	-1.51563
42.3826	0.15193	-42.642	-0.16738	85.0194	0.78227	-85.0614	-0.81102	127.499	1.28553	-127.52	-1.32332	169.969	1.49372	-170.005	-1.55597
43.2561	0.17067	-43.4761	-0.18565	86.6775	0.82579	-86.7106	-0.86374	130.021	1.32015	-130.052	-1.35858	173.311	1.51468	-173.369	-1.57852
44.0331	0.19191	-44.2721	-0.20306	88.3306	0.86231	-88.3675	-0.89264	132.487	1.35794	-132.523	-1.39605	176.666	1.58011	-176.716	-1.60679
44.9282	0.20894	-45.1342	-0.22066	89.9709	0.89947	-90.0281	-0.92885	135.02	1.39034	-135.033	-1.42782	179.994	1.60234	-180.065	-1.62997
45.7204	0.22608	-45.9518	-0.23647	91.6761	0.95029	-91.7015	-0.96855	137.48	1.43734	-137.544	-1.45989	183.327	1.63696	-183.337	-1.66396
46.5736	0.24558	-46.8	-0.25587	93.3024	0.97697	-93.4016	-0.99682	139.984	1.45481	-140.01	-1.49356	186.673	1.67889	-186.709	-1.68143
47.3887	0.26579	-47.6278	-0.27324	94.9682	1.00524	-95.0343	-1.03017	142.476	1.50055	-142.52	-1.52405	190.038	1.70779	-190.074	-1.70493
48.2267	0.28126	-48.4314	-0.29358	96.6504	1.03382	-96.7026	-1.05971	144.951	1.53676	-145.021	-1.5466	193.33	1.75162	-193.39	-1.72017
49.057	0.3038	-49.2274	-0.31121	98.3009	1.07447	-98.3696	-1.08448	147.532	1.56788	-147.589	-1.56947	196.73	1.75797	-196.748	-1.73479
49.8988	0.3172	-50.1073	-0.32692	99.9947	1.10624	-100.015	-1.12164	150.032	1.59583	-150.051	-1.61139	200.027	1.81514	-200.073	-1.74812
50.691	0.33534	-50.9682	-0.34659	101.618	1.13831	-101.673	-1.14705	152.552	1.626	-152.574	-1.63331	203.336	1.84277	-203.403	-1.77989
51.5048	0.35237	-51.7756	-0.36513	103.324	1.16595	-103.336	-1.17881	155.015	1.65776	-155.098	-1.66443	206.68	1.87549	-206.741	-1.79195
52.3364	0.37204	-52.5869	-0.38236	105.039	1.18913	-105.067	-1.20517	157.509	1.67936	-157.598	-1.68984	210.004	1.90185	-210.08	-1.81419
53.2608	0.38541	-53.4007	-0.40487	106.712	1.22216	-106.738	-1.23598	160.029	1.70954	-160.062	-1.70159	213.343	1.94123	-213.362	-1.82149
54.0619	0.40548	-54.2514	-0.41807	108.348	1.24789	-108.442	-1.2652	162.521	1.73018	-162.562	-1.7216	216.625	1.97522	-216.674	-1.84055
54.8884	0.41792	-55.0728	-0.43634	110.011	1.27171	-110.087	-1.28934	165.016	1.76956	-165.044	-1.74511	219.977	2.01111	-220.083	-1.85992
55.6971	0.43859	-55.94	-0.45114	111.71	1.29521	-111.732	-1.30554	167.506	1.77941	-167.543	-1.7702	223.301	2.04827	-223.328	-1.87517
56.5046	0.45276	-56.783	-0.47235	113.347	1.32983	-113.392	-1.33666	169.999	1.81657	-170.067	-1.78036	226.601	2.06732	-226.655	-1.88787
57.3692	0.4712	-57.6146	-0.48652	114.988	1.34952	-115.07	-1.36747	172.471	1.82705	-172.549	-1.80545	230.001	2.10067	-230.067	-1.89772
58.2708	0.485	-58.3941	-0.50152	116.615	1.37462	-116.768	-1.3735	174.989	1.85913	-175.056	-1.82451	233.364	2.13688	-233.369	-1.91678
59.0363	0.4996	-59.199	-0.51856	118.356	1.38129	-118.38	-1.40241	177.483	1.87946	-177.546	-1.83721	236.638	2.16483	-236.716	-1.92599
59.8768	0.51721	-60.0472	-0.53206	120.001	1.42067	-120.094	-1.43639	179.963	1.90804	-180.061	-1.86929	240.014	2.21501	-240.025	-1.94345
60.6817	0.53131	-60.9474	-0.54826	121.657	1.4248	-121.728	-1.43925	182.449	1.92329	-182.533	-1.8677	243.327	2.23057	-243.375	-1.95584
61.5819	0.54981	-61.8083	-0.5614	123.341	1.45624	-123.37	-1.45799	184.943	1.9433	-185.026	-1.8839	246.671	2.25725	-246.691	-1.97013
62.3741	0.56048	-62.5483	-0.58054	125.02	1.47149	-125.019	-1.47927	187.453	1.97188	-187.536	-1.90169	249.959	2.29791	-250.029	-1.98093
63.2642	0.57812	-63.5363	-0.58704	126.694	1.49308	-126.692	-1.4942	190.037	2.00237	-190.102	-1.91122	253.312	2.3195	-253.351	-1.98633
64.0475	0.58875	-64.3489	-0.60584	128.343	1.51087	-128.37	-1.51579	192.53	2.01635	-192.548	-1.92202	256.617	2.35603	-256.71	-2.01142
64.8918	0.60606	-65.122	-0.61364	129.999	1.53406	-130.054	-1.51865	194.979	2.01253	-195.082	-1.94457	259.969	2.39414	-260.014	-2.02127
65.7603	0.61896	-65.9904	-0.63301	131.657	1.53977	-131.65	-1.54152	197.552	2.05668	-197.591	-1.94615	263.288	2.42972	-263.343	-2.03493
66.5995	0.63286	-66.7712	-0.64268	133.293	1.57979	-133.338	-1.55422	200.011	2.07129	-200.04	-1.96489	266.655	2.44687	-266.682	-2.05367
65.7908	0.6458	-66.0083	-0.65605	131.682	1.58837	-131.708	-1.57582	197.54	2.10305	-197.58	-1.98427	263.293	2.48434	-263.325	-2.07431
64.8778	0.65617	-65.1754	-0.66472	130.005	1.6106	-130.021	-1.58694	195.015	2.10337	-195.076	-1.98903	259.974	2.50404	-260.025	-2.08797
64.1149	0.6692	-64.284	-0.67739	128.344	1.61441	-128.386	-1.60949	192.477	2.131	-192.598	-1.99221	256.664	2.5431	-256.596	-2.10702
63.2922	0.68057	-63.4817	-0.68746	126.678	1.60647	-126.701	-1.60441	190.055	2.14466	-190.058	-2.00968	253.343	2.55104	-253.385	-2.11909
62.3334	0.69271	-62.5992	-0.69929	125.033	1.65157	-125.005	-1.62569	187.482	2.16054	-187.57	-1.9992	250.005	2.58471	-250.071	-2.13783
61.5692	0.70078	-61.7536	-0.70753	123.344	1.6684	-123.414	-1.62981	184.98	2.16816	-185.018	-2.02079	246.689	2.60313	-246.703	-2.14418
60.688	0.70868	-60.8787	-0.71663	121.646	1.66396	-121.717	-1.64315	182.468	2.18595	-182.554	-2.01349	243.375	2.6279	-243.402	-2.16896
59.8412	0.71991	-60.0332	-0.71826	120.001	1.69191	-120.024	-1.64982	179.986	2.19675	-180.023	-2.03223	240.051	2.65204	-240.061	-2.16991
59.1164	0.72882	-59.2969	-0.73737	118.35	1.69731	-118.39	-1.65522	177.509	2.20024	-177.56	-2.04398	236.679	2.66602	-236.752	-2.19214
58.1868	0.73755	-58.4755	-0.73753	116.643	1.71478	-116.721	-1.66158	174.998	2.21358	-175.048	-2.04398	233.369	2.68158	-233.383	-2.19024
57.3578	0.74335	-57.6274	-0.7508	115.009	1.72303	-115.032	-1.67047	172.487	2.22597	-172.551	-2.04938	230.047	2.68698	-230.068	-2.21183
56.5173	0.74852	-56.6775	-0.75274	113.344	1.74273	-113.433	-1.67365	170.049	2.23327	-170.02	-2.05287	226.639	2.71429	-226.682	-2.22581
55.776	0.75456	-55.9794	-0.76294	111.699	1.73796	-111.735	-1.68159	167.528	2.23613	-167.564	-2.05097	223.284	2.72763	-223.353	-2.25567
54.882	0.76256	-55.102	-0.76757	110.072	1.75797	-110.067	-1.68762	165.053	2.24375	-165.052	-2.05255	219.991	2.74161	-220.058	-2.25154
54.0326	0.77133	-54.2615	-0.77484	108.372	1.75416	-108.421	-1.69492	162.515	2.25709	-162.547	-2.06653	216.663	2.74891	-216.713	-2.27155
53.1718	0.77246	-53.4261	-0.78198	106.7	1.75924	-106.731	-1.70414	160.018	2.25709	-160.053	-2.06589	213.352	2.76257	-213.32	-2.28139
52.3771	0.78146	-52.6047	-0.78211	105.038	1.76496	-105.095	-1.7035	157.463	2.25773	-157.556	-2.07066	209.989	2.77083	-210.154	-2.27631
51.5429	0.78226	-51.7743	-0.79018	103.279	1.77544	-103.331	-1.71049	155.045	2.286	-155.07	-2.06145	206.665	2.78861	-206.722	-2.31411
50.7062	0.79046	-50.9109	-0.79418	101.66	1.77544	-101.671	-1.71112	152.482	2.26726	-152.537	-2.05224	203.369	2.79052	-203.407	-2.31887
49.8759	0.79473	-50.1111	-0.80211	99.9603	1.78211	-100.02	-1.72287	150.088	2.28346	-150.146	-2.0751	200.033	2.79624	-200.059	-2.32554
49.0151	0.79826	-49.3215	-0.80715	98.2844	1.79513	-98.3569	-1.71906	147.507	2.28282	-147.591	-2.06748	196.673	2.80322	-196.738	-2.33602
48.1796	0.80357	-48.42	-0.80952	96.6403	1.78878	-96.6797	-1.72954	144.96	2.2914	-145.009	-2.07034	193.359	2.80481	-193.325	-2.33284
47.3836	0.80447	-47.5756	-0.81278	94.9783	1.80148	-95.0546	-1.7197	142.447	2.2825	-142.535	-2.07987	190.02	2.81752	-190.108	-2.34904
46.566	0.8112	-46.7415	-0.81478	93.3622	1.80688	-93.3202	-1.73209	139.985	2.28758	-139.994	-2.08146	186.657	2.828	-186.676	-2.35444
45.6746	0.81527	-45.9938	-0.82042	91.6634	1.80974	-91.6672	-1.72732	137.492	2.28886	-137.52	-2.07383	183.296	2.82577	-183.373	-2.36492
44.8964	0.821	-45.1253	-0.82325	89.9671	1.80879	-90.0485	-1.73876	134.982	2.29838	-135.036	-2.07955	179.977	2.83213	-180.013	-2.36715
44.0369	0.81974	-44.3001	-0.82702	88.2937	1.80053	-88.356	-1.73431	132.482	2.30029	-132.507	-2.08336	176.633	2.83689	-176.69	-2.37477
43.1887	0.82464	-43.3845	-0.82839	86.6547	1.81196	-86.6941	-1.74161	129.964	2.30188	-129.931	-2.07129	173.304	2.84197	-173.345	-2.38239
42.3215	0.82644	-42.6242	-0.82735	85.0042	1.818	-85.0665	-1.74352	127.524	2.30505	-127.527	-2.08495	170.01	2.83943	-170.02	-2.38684
41.5001	0.83197	-41.757	-0.83042	83.3473	1.81355	-83.36	-1.74447	125.034	2.31204	-125.025	-2.07479	166.704	2.85341	-166.7	-2.39573
40.6863	0.83604	-41.0105	-0.83309	81.6574	1.82403	-81.7159	-1.74733	122.48	2.31077	-122.534	-2.09289	163.333	2.85118	-163.414	-2.38811
39.8636	0.83701	-40.0709	-0.83329	80.0209	1.82753	-79.9993	-1.75019	119.996	2.31109	-120.055	-2.07955	160.042	2.85658	-160.055	-2.40208
39.0485	0.84131	-39.2876	-0.83199	78.3348	1.8342	-78.3806	-1.754	117.496	2.31617	-117.542	-2.0913	156.699	2.86262	-156.746	-2.39637
38.2347	0.84011	-38.4191	-0.83395	76.6881	1.83007	-76.7072	-1.75178	114.985	2.3095	-115.091	-2.08908	153.376	2.86738	-153.389	-2.40653
37.384	0.84691	-37.6358	-0.83539	74.9982	1.84912	-75.0198	-1.75337	112.523	2.31808	-112.542	-2.08717	150.024	2.86579	-150.098	-2.40272
36.6033	0.84854	-36.8424	-0.83569	73.335	1.83642	-73.3655	-1.75654	109.998	2.31426	-110.085	-2.08463	146.702	2.87183	-146.726	-2.41701
35.717	0.85107	-35.9408	-0.83689	71.6616	1.845	-71.7239	-1.75845	107.543	2.32093	-107.602	-2.10401	143.293	2.87564	-143.363	-2.40748
34.9032	0.85158	-35.1181	-0.83552	70.0277	1.8469	-70.0544	-1.76194	105.034	2.30918	-105.066	-2.08749	139.969	2.87723	-140.035	-2.40685
34.0564	0.85374	-34.2878	-0.83759	68.3263	1.85294	-68.3823	-1.76798	102.439	2.32506	-102.487	-2.09734	136.658	2.88422	-136.721	-2.42209
33.2375	0.85728	-33.4142	-0.83305	66.6885	1.85071	-66.7737	-1.76956	99.973	2.32665	-99.9845	-2.08844	133.321	2.88326	-133.331	-2.42432
32.402	0.85981	-32.6424	-0.83799	64.977	1.85643	-65.0825	-1.75273	97.4884	2.33332	-97.5304	-2.1002	130.01	2.87755	-130.047	-2.42463
31.5946	0.86088	-31.8057	-0.83716	63.338	1.8577	-63.3965	-1.76607	94.9911	2.33142	-95.0152	-2.09067	126.65	2.88771	-126.695	-2.4348
30.7541	0.86221	-30.9524	-0.83786	61.5908	1.86659	-61.6582	-1.77369	92.4886	2.32887	-92.5001	-2.10242	123.339	2.89533	-123.394	-2.42908
29.8309	0.86158	-30.0954	-0.83572	59.9314	1.85834	-60.0115	-1.77401	89.9582	2.33491	-90.0383	-2.09511	120.029	2.89438	-120.061	-2.43194
29.068	0.86531	-29.2422	-0.83759	58.2759	1.87009	-58.3572	-1.77306	87.457	2.32316	-87.5155	-2.10591	116.666	2.90835	-116.736	-2.43162
28.1932	0.86718	-28.4627	-0.84129	56.6292	1.86373	-56.6864	-1.77115	84.9724	2.33554	-85.0296	-2.10305	113.35	2.90168	-113.403	-2.43734
27.4468	0.87038	-27.621	-0.84132	54.9851	1.87898	-55.0257	-1.77592	82.5005	2.3365	-82.5272	-2.09416	110.041	2.91598	-110.096	-2.44115
26.5846	0.86925	-26.7601	-0.84329	53.3002	1.86882	-53.3307	-1.77496	79.984	2.33713	-80.0273	-2.09892	106.75	2.92106	-106.695	-2.44623
25.678	0.86941	-26.0124	-0.84342	51.6485	1.8812	-51.6853	-1.77782	77.5147	2.34825	-77.549	-2.10591	103.268	2.91566	-103.27	-2.43607
24.8782	0.87245	-25.0804	-0.84386	49.9496	1.88025	-50.0272	-1.7775	75.0058	2.33967	-75.0949	-2.09892	99.9807	2.92074	-100.024	-2.44877
24.0631	0.87055	-24.3212	-0.84689	48.275	1.8758	-48.3678	-1.76512	72.4996	2.34317	-72.5594	-2.11417	96.6403	2.92519	-96.6708	-2.44623
23.2162	0.87721	-23.4642	-0.84862	46.6105	1.88089	-46.6703	-1.79275	70.0073	2.34793	-70.0315	-2.10274	93.3177	2.92519	-93.3533	-2.44401
22.4342	0.87535	-22.6479	-0.84899	44.9905	1.88311	-44.9905	-1.77592	67.4998	2.34634	-67.5672	-2.11163	89.9709	2.93535	-90.0345	-2.4475
21.5327	0.87618	-21.8455	-0.84992	43.3248	1.88343	-43.3451	-1.78544	65.0113	2.3492	-65.0635	-2.10845	86.6509	2.92042	-86.6954	-2.45258
20.6553	0.87715	-20.9071	-0.85129	41.6362	1.88501	-41.715	-1.77973	62.4542	2.35778	-62.4784	-2.10877	83.36	2.93408	-83.3931	-2.45576
19.8937	0.87608	-20.0589	-0.85299	39.9882	1.88883	-40.0085	-1.781	59.9747	2.35714	-60.0573	-2.11417	79.9878	2.94234	-80.0285	-2.44845
18.9692	0.87878	-19.2439	-0.85579	38.2894	1.88406	-38.3568	-1.78544	57.4735	2.35651	-57.5027	-2.10432	76.6729	2.94266	-76.7237	-2.45671
18.2546	0.87968	-18.4631	-0.85629	36.6529	1.88343	-36.6732	-1.78989	54.9507	2.36731	-54.9901	-2.11544	73.3134	2.93948	-73.3757	-2.45767
17.3022	0.88158	-17.5985	-0.85839	35.0075	1.90089	-35.0647	-1.78767	52.4394	2.35905	-52.5017	-2.11258	70.0061	2.95123	-70.0455	-2.46275
16.4884	0.87991	-16.7478	-0.86079	33.3227	1.90058	-33.3557	-1.79021	49.956	2.36508	-49.9763	-2.11735	66.6771	2.93408	-66.7076	-2.46243
15.7471	0.88488	-15.9365	-0.85846	31.662	1.89962	-31.737	-1.79434	47.4752	2.37112	-47.5031	-2.11703	63.371	2.94488	-63.4092	-2.45576
14.8112	0.88355	-15.021	-0.86339	29.995	1.90089	-30.0115	-1.78926	44.9664	2.36762	-45.0338	-2.12306	59.9594	2.94837	-60.0052	-2.46846
14.1334	0.88708	-14.2721	-0.86233	28.3356	1.89391	-28.3508	-1.80926	42.483	2.38573	-42.5415	-2.11671	56.6152	2.95314	-56.6521	-2.46688
13.1849	0.88868	-13.4315	-0.86736	26.6851	1.90788	-26.7003	-1.79021	39.9615	2.37683	-40.0174	-2.12497	53.2761	2.95091	-53.3434	-2.47386
12.3978	0.88898	-12.5758	-0.86189	24.9608	1.89899	-25.0308	-1.80355	37.4908	2.38731	-37.5303	-2.11608	49.9522	2.95187	-50.0132	-2.48117
11.5	0.88998	-11.7607	-0.86823	23.2989	1.90566	-23.3637	-1.78671	35.0126	2.38827	-35.0558	-2.13799	46.5953	2.95282	-46.6652	-2.48498
10.7905	0.89155	-10.9049	-0.86486	21.6319	1.90344	-21.74	-1.80672	32.4796	2.38477	-32.547	-2.12275	43.3146	2.96076	-43.4367	-2.46021
9.8381	0.89688	-10.0644	-0.86786	19.9534	1.90884	-19.9737	-1.81149	30.0001	2.38477	-30.0242	-2.12878	39.9844	2.96298	-40.0149	-2.47863
8.94419	0.89522	-9.25827	-0.86709	18.2317	1.91169	-18.3474	-1.80768	27.4747	2.39589	-27.5485	-2.12529	36.6567	2.96648	-36.6745	-2.47355
8.15837	0.89808	-8.49406	-0.8686	16.6206	1.92059	-16.6702	-1.80641	24.9952	2.38319	-25.0371	-2.14625	33.3455	2.96648	-33.357	-2.48403
7.41196	0.89748	-7.58616	-0.8687	14.9244	1.89264	-14.9854	-1.8172	22.4902	2.39017	-22.536	-2.14561	29.9886	2.95631	-30.0204	-2.49133
6.52949	0.90162	-6.69734	-0.86863	13.298	1.91741	-13.3082	-1.80323	19.9343	2.39398	-19.9636	-2.13545	26.6584	2.9633	-26.7309	-2.48371
5.75511	0.90412	-5.88481	-0.87186	11.6412	1.919	-11.6959	-1.81053	17.4268	2.39653	-17.484	-2.12719	23.3129	2.96552	-23.3803	-2.49228
4.85992	0.90682	-5.06465	-0.87303	9.96653	1.92217	-9.96399	-1.81562	14.9307	2.39748	-14.974	-2.15355	19.9191	2.95758	-20.0119	-2.50912
4.00162	0.90649	-4.23304	-0.87263	8.27154	1.91392	-8.34783	-1.82102	12.4181	2.39875	-12.5249	-2.14053	16.6181	2.96489	-16.6728	-2.49101
3.21579	0.91039	-3.44976	-0.87206	6.62359	1.93043	-6.66555	-1.8261	9.93983	2.40859	-9.98942	-2.14593	13.2573	2.97378	-13.3146	-2.49673
2.41343	0.91119	-2.57746	-0.8731	4.99344	1.93456	-4.99217	-1.82451	7.43739	2.41018	-7.51368	-2.13799	9.93601	2.96584	-9.99196	-2.50245
1.51443	0.91439	-1.77383	-0.87723	3.3048	1.93297	-3.38745	-1.8423	4.95529	2.40923	-4.99344	-2.1472	6.61723	2.95536	-6.6452	-2.5034
0.67012	0.91836	-0.98928	-0.8762	1.58819	1.93964	-1.66448	-1.8334	2.42233	2.41463	-2.49481	-2.14974	3.28827	2.96743	-3.36075	-2.50245
-0.12334	0.91842	-0.00254	-0.881	-0.02289	1.94377	-0.00127	-1.83848	-0.02543	2.40351	-0.00381	-2.15133	0.00636	2.96902	-0.01526	-2.50816

## Sheet: Fig 2f
\i(E)	\i(P)\-(r)		\i(P)\-(r)	fit
kV/cm	\g(m)C/cm\+(2)		\g(m)C/cm\+(2)
	1st loop - 2nd loop		Modeling
33.2933	0.14728	-0.10681	0	0.58379
66.68	0.5976	0.85449	-0.03891	0.5875
100.013	1.16258	2.34985	-0.03477	0.59333
133.1	1.76588	2.02942	0.00759	0.59208
166.64	2.89692	3.41797	-0.0285	0.59753
199.803	3.59725	5.5542	-0.05571	0.60602
233.34	4.27026	7.04956	-0.07701	0.61203
266.473	5.36792	8.22449	-0.05582	0.6168
299.927	6.55134	10.3607	-0.04652	0.62556
333.813	7.57182	11.2686	-0.06661	0.62932
368.74	9.01027	12.7106	-0.07287	0.63534
399.557	11.7007	14.473	-0.09652	0.64277
433.573	14.5275	17.3035	-0.13436	0.6549
464.55	17.4844	17.4637	-0.10044	0.65559
497.207	21.7563	19.1727	-0.08752	0.66303
537.263	27.3812	20.1874	-0.04665	0.66749
563.777	32.8694	21.6293	-0.07336	0.67387
597.663	39.7965	23.2315	-0.02104	0.68104
631.337	47.7463	20.668	0.05556	0.66961
		27.5574	-0.01683	0.70077
		28.8925	-0.06306	0.70697
		29.8004	0.03136	0.71122
		31.8298	-0.01825	0.72082
		33.0582	0.02509	0.72669
		36.1557	-0.02244	0.7417
		37.3306	0.00796	0.74748
		37.5977	0.04804	0.74879
		40.535	0.01184	0.76346
		41.8167	0.03846	0.76995
		42.8314	0.07267	0.77512
		44.8608	0.08368	0.78558
		46.0892	0.08286	0.79197
		47.6913	0.11548	0.80039
		49.0265	0.10817	0.80748
		50.8957	0.09779	0.81751
		53.0853	0.15406	0.82941
		53.7796	0.22888	0.83322
		54.8477	0.20688	0.83912
		57.9453	0.18822	0.85645
		58.5861	0.2327	0.86009
		61.3098	0.21494	0.87569
		62.5915	0.26218	0.88313
		63.7665	0.32514	0.89001
		64.7278	0.36264	0.89568
		66.7038	0.36246	0.90744
		69.4275	0.3415	0.9239
		70.816	0.37433	0.93241
		71.4569	0.4273	0.93637
		73.8602	0.45333	0.95134
		74.9817	0.44015	0.95841
		76.7441	0.5082	0.96963
		78.1326	0.54984	0.97856
		81.2302	0.48915	0.99877
		81.4972	0.55365	1.00054
		81.871	0.65602	1.00301
		83.6868	0.64537	1.01511
		87.3718	0.61201	1.0401
		88.1195	0.67026	1.04525
		89.6683	0.734	1.05599
		90.7898	0.75117	1.06384
		93.2465	0.70802	1.08124
		94.1009	0.79071	1.08735
		95.8633	0.82052	1.10008
		96.8247	0.86745	1.10708
		99.7086	0.78494	1.12836
		100.723	0.88655	1.13595
		102.272	0.88371	1.14762
		103.34	0.97675	1.15574
		105.53	0.94458	1.17257
		104.141	1.10758	1.16187
		107.613	1.06815	1.18881
		109.589	1.06172	1.20442
		112.366	1.04863	1.22671
		113.808	1.09555	1.23844
		114.662	1.16022	1.24545
		116.478	1.13314	1.26047
		118.507	1.16804	1.27747
		120.857	1.16258	1.29744
		122.513	1.1662	1.3117
		124.062	1.21174	1.32518
		125.13	1.23339	1.33456
		125.824	1.33846	1.34069
		127.426	1.32491	1.35495
		128.975	1.35783	1.36887
		128.815	1.44302	1.36743
		132.126	1.37141	1.39765
		133.621	1.40684	1.41151
		134.743	1.53206	1.422
		137.84	1.45425	1.45138
		139.069	1.44603	1.4632
		140.671	1.52977	1.47876
		142.113	1.58763	1.4929
		143.982	1.64694	1.51144
		146.599	1.60506	1.53778
		155.464	1.43128	1.63047
		148.682	1.68386	1.55907
		150.444	1.73598	1.57732
		151.779	1.7869	1.59129
		152.954	1.84026	1.60368
		155.037	1.81672	1.62588
		156.96	1.88498	1.64665
		157.547	1.94561	1.65305
		158.669	1.95764	1.66533
		160.431	1.98485	1.68482
		161.98	2.03528	1.70214
		164.703	2.0317	1.73302
		166.893	2.06168	1.75826
		167.694	2.16195	1.76758
		169.029	2.19594	1.78323
		171.165	2.23877	1.80856
		171.806	2.27744	1.81623
		174.049	2.29554	1.84333
		176.88	2.32572	1.8781
		178.162	2.41615	1.89406
		178.162	2.47332	1.89406
		180.031	2.51522	1.91757
		181.419	2.55175	1.93523
		185.265	2.53353	1.98499
		185.371	2.59715	1.98639
		186.707	2.63165	2.00398
		188.789	2.67916	2.03173
		189.644	2.76854	2.04322
		191.994	2.78192	2.07516
		193.222	2.8057	2.09206
		195.091	2.85742	2.11804
		196.533	2.90551	2.1383
		199.471	2.89957	2.18017
		199.951	2.96686	2.1871
		201.607	3.00893	2.21114
		203.102	3.04607	2.23307
		204.33	3.06618	2.25126
		206.68	3.13787	2.28645
		208.656	3.10705	2.31648
		209.724	3.1952	2.33287
		211.807	3.17925	2.36517
		212.128	3.25421	2.37018
		214.478	3.23192	2.40724
		215.439	3.30726	2.42256
		218.376	3.32438	2.47
		219.765	3.35595	2.49275
		220.673	3.41027	2.50774
		222.275	3.44339	2.5344
		224.625	3.47487	2.57403
		224.785	3.53587	2.57675
		228.149	3.51917	2.63463
		229.591	3.50709	2.65983
		231.087	3.53967	2.68622
		231.407	3.64815	2.69191
		234.077	3.64895	2.73979
		235.626	3.62524	2.76794
		235.573	3.76078	2.76697
		238.51	3.70846	2.82115
		241.02	3.67856	2.86829
		241.341	3.70029	2.87436
		243.584	3.73782	2.91725
		246.201	3.70544	2.96809
		246.735	3.79439	2.97857
		247.856	3.87156	3.00071
		249.672	3.8371	3.03689
		252.075	3.86039	3.08546
		253.571	3.84204	3.11608
		254.478	3.95306	3.13481
		256.187	3.93789	3.17038
		256.935	4.03312	3.18607
		259.766	3.98769	3.24617
		261.528	3.99002	3.28416
		263.237	4.03463	3.32142
		264.465	4.0933	3.34847
		266.014	4.07255	3.38288
		266.388	4.16938	3.39124
		268.631	4.11987	3.44183
		270.821	4.15382	3.49195
		273.224	4.12559	3.5478
		273.918	4.19644	3.56409
		274.826	4.21869	3.58552
		277.176	4.21473	3.64158
		278.137	4.30742	3.66477
		280.487	4.27203	3.72206
		282.303	4.30438	3.76695
		283.691	4.32287	3.80164
		283.424	4.41837	3.79495
		287.003	4.3892	3.88566
		288.284	4.40752	3.91869
		289.886	4.46501	3.96036
		291.916	4.46174	4.01377
		293.198	4.48771	4.04788
		294.426	4.54192	4.08084
		295.868	4.64382	4.11988
		297.63	4.61088	4.16809
		300.301	4.60425	4.24223
		301.102	4.69517	4.26472
		301.903	4.80197	4.28734
		305.054	4.77033	4.37746
		306.389	4.83624	4.41622
		307.404	4.93234	4.4459
		308.205	5.0317	4.46948
		310.822	4.98458	4.54737
		309.753	5.16232	4.51541
		314.507	5.07206	4.65935
		315.628	5.12396	4.69398
		317.657	5.15703	4.7573
		317.551	5.31182	4.75394
		319.687	5.33343	4.82146
		321.503	5.33111	4.87961
		323.265	5.42137	4.93672
		325.027	5.44882	4.9945
		322.571	5.69178	4.91414
		327.11	5.61053	5.06365
		329.14	5.58458	5.13195
		330.849	5.63867	5.19018
		333.145	5.64634	5.26947
		334.747	5.70413	5.3255
		337.204	5.67643	5.41258
		337.738	5.79258	5.4317
		333.252	6.23658	5.27319
		341.53	5.84103	5.56939
		341.423	6.0137	5.56547
		342.705	6.06921	5.61276
		345.642	6.01398	5.72267
		347.031	6.11601	5.77537
		348.953	6.12341	5.84915
		350.502	6.16963	5.90926
		351.624	6.2628	5.95318
		353.333	6.29113	6.02073
		354.828	6.32162	6.08046
		357.445	6.31295	6.18642
		359.741	6.2912	6.28093
		359.688	6.50831	6.27872
		361.076	6.60548	6.33654
		363.106	6.63316	6.42201
		365.189	6.60677	6.51093
		368.286	6.55881	6.64545
		368.5	6.71848	6.65483
		369.514	6.81597	6.69956
		370.903	6.88693	6.76126
		372.185	6.98204	6.81872
		374.214	7.04533	6.91069
		375.603	7.10006	6.97434
		378.006	7.1132	7.08588
		378.487	7.25711	7.1084
		381.424	7.23652	7.24759
		382.011	7.3824	7.27576
		383.614	7.43689	7.35312
		385.59	7.4516	7.44968
		388.58	7.42089	7.59823
		389.008	7.58938	7.6197
		390.343	7.74275	7.68716
		391.838	7.82193	7.76343
		394.135	7.82242	7.88203
		394.936	7.92275	7.92382
		396.164	8.10904	7.98834
		398.621	8.06053	8.11896
		399.635	8.20396	8.17354
		402.092	8.19905	8.30718
		403.694	8.31792	8.39552
		404.335	8.44988	8.43112
		405.243	8.63085	8.48181
		407.379	8.6394	8.60228
		410.103	8.56257	8.75836
		412.613	8.55538	8.90471
		412.346	8.87619	8.88903
		414.001	8.96714	8.98672
		415.657	9.03019	9.08548
		418.007	9.04602	9.22753
		420.036	9.05879	9.352
		420.784	9.27221	9.39828
		423.775	9.14478	9.58569
		423.721	9.49793	9.58231
		425.43	9.56267	9.69104
		427.193	9.65492	9.80445
		429.329	9.64168	9.94371
		430.13	9.83033	9.99644
		431.625	9.95995	10.0956
		433.228	10.0594	10.203
		435.097	10.1212	10.3297
		436.432	10.2217	10.4211
		438.568	10.2895	10.5691
		439.262	10.5085	10.6177
		441.559	10.5372	10.7799
		442.68	10.7126	10.86
		445.992	10.5447	11.1
		445.831	10.9313	11.0883
		446.419	11.2003	11.1314
		448.929	11.1622	11.3174
		450.958	11.2004	11.47
		452.988	11.2285	11.6248
		454.75	11.3306	11.7608
		456.085	11.4738	11.8649
		457.581	11.64	11.9826
		458.702	11.8085	12.0717
		460.625	11.894	12.2259
		461.372	12.1316	12.2864
		465.378	11.838	12.6156
		465.485	12.3058	12.6245
		466.553	12.4887	12.7139
		467.834	12.7384	12.8219
		470.932	12.5662	13.0868
		472.267	12.758	13.2027
		473.549	12.9568	13.3149
		475.151	13.0915	13.4565
		476.7	13.2605	13.5948
		477.501	13.5592	13.6669
		479.851	13.5444	13.8805
		481.186	13.7392	14.0034
		483.322	13.7705	14.2023
		483.803	14.0885	14.2475
		486.153	14.1145	14.4702
		484.07	14.9567	14.2726
		488.075	14.6889	14.6551
		491.493	14.4522	14.9895
		492.455	14.7546	15.085
		494.324	14.7673	15.2723
		496.994	14.7085	15.5439
		497.208	15.1927	15.5658
		498.703	15.3765	15.7203
		499.237	15.7651	15.7758
		501.694	15.7371	16.0338
		503.456	15.8383	16.2214
		505.859	15.8519	16.4808
		506.981	16.103	16.6033
		508.69	16.2563	16.7917
		510.078	16.5055	16.9464
		511.414	16.7141	17.0964
		513.176	16.8363	17.2965
		514.938	16.9931	17.4989
		516.434	17.2292	17.6725
		519.798	16.9598	18.0695
		518.623	17.8396	17.9298
		520.813	17.893	18.1909
		521.935	18.1994	18.3261
		524.071	18.2927	18.5864
		526.154	18.4194	18.8438
		528.931	18.3024	19.1924
		529.411	18.7661	19.2534
		532.669	18.6281	19.672
		532.669	19.2602	19.672
		534.325	19.4527	19.8882
		535.072	19.9363	19.9866
		537.102	20.0583	20.2562
		538.33	20.3943	20.4212
		535.927	21.6064	20.0997
		541	21.0331	20.7844
		542.549	21.2782	20.998
		543.297	21.771	21.1019
		546.822	21.5379	21.5987
		547.89	21.911	21.7516
		550.827	21.806	22.1775
		551.575	22.3112	22.2872
		551.895	22.9388	22.3344
		554.245	22.9535	22.6836
		556.702	22.9382	23.0545
		559.746	22.7461	23.5225
		561.081	23.0708	23.7308
		560.707	23.9616	23.6723
		562.469	24.1233	23.9494
		563.858	24.4531	24.1699
		566.048	24.5297	24.5219
		567.596	24.7858	24.7739
		569.626	24.8552	25.108
		570.534	25.3698	25.259
		572.243	25.5531	25.5456
		572.884	26.1911	25.6539
		575.073	26.1951	26.0275
		577.69	26.1081	26.481
		578.171	26.7825	26.5652
		580.467	26.7911	26.971
		581.642	27.2244	27.1811
		583.298	27.4498	27.4798
		582.817	28.4529	27.3927
		587.41	27.6956	28.2361
		588.531	28.1619	28.4459
		589.653	28.6753	28.6573
		590.935	29.0384	28.9008
		592.377	29.4323	29.1773
		593.338	29.9427	29.3631
		595.154	30.2662	29.7172
		598.145	30.0458	30.3098
		598.518	30.8454	30.3847
		601.082	30.8206	30.9033
		602.737	31.1623	31.2429
		604.073	31.6032	31.5195
		604.553	32.3831	31.6197
		606.476	32.6571	32.0236
		608.559	32.7964	32.467
		610.802	32.9654	32.9514
		612.564	33.2498	33.337
		613.953	33.6853	33.644
		614.967	34.2453	33.8702
		616.57	34.6273	34.2304
		618.172	34.9785	34.5943
		620.361	35.1694	35.0981
		622.391	35.3987	35.5715
		624.153	35.7241	35.9878
		624.794	36.4828	36.1404
		626.076	37.0961	36.4475
		628.693	37.0998	37.0827
		630.669	37.4787	37.5696

## Sheet: Fig 2g
\g(t)\-(half)	\i(P)\-(r)
ms	\g(m)C/cm\+(2)
6 V	200 kV/cm
2.45	1.78298
2.4	1.85349
2.35	1.78052
2.3	1.72446
2.25	1.8519
2.2	1.78862
2.15	1.75241
2.1	1.72534
2.05	1.64387
2	1.7494
1.95	1.71009
1.9	1.81911
1.85	1.65213
1.8	1.76678
1.75	1.75551
1.7	1.77655
1.65	1.77377
1.6	1.7937
1.55	1.74844
1.5	1.76655
1.45	1.77758
1.4	1.74741
1.35	1.80069
1.3	1.79132
1.25	1.78592
1.2	1.8072
1.15	1.82657
1.1	1.80109
1.05	1.77298
1	1.86437
0.95	1.84396
0.9	1.9194
0.85	1.8658
0.8	1.90931
0.75	1.97188
0.7	1.98911
0.65	2.04715
0.6	2.05644
0.55	2.12052
0.5	2.17761
0.45	2.22295
0.4	2.27337
0.35	2.38438
0.3	2.46664
0.25	2.56486
0.2	2.65728
0.15	2.74399
0.1	2.70955
0.075	2.53984
0.05	2.32502
0.025	1.694

## Sheet: Fig 2h
\i(t)\-(relax)	\g(D)\i(P)	fit	Normalized \g(D)\i(P)		fit	Normalized \g(D)\i(P)	\g(D)\i(P)	fit	Normalized \g(D)\i(P)		fit
ms	\g(m)C/cm\+(2)		\g(m)C/cm\+(2)				\g(m)C/cm\+(2)		\g(m)C/cm\+(2)
	533 kV/cm	533 kV/cm	533 kV/cm	400	400	400	267		267	133	133
0.30539	96.9596	98.8575	0.99882	31.3371	30.375	1	11.2533	9.67571	1	3.80501	2.99641
0.33516	97.074	97.9047	1	30.282	30.0273	0.96633	10.5517	9.55862	0.93765	3.40383	2.95395
0.36784	96.5784	96.9431	0.9949	30.3449	29.6769	0.96834	9.98533	9.43996	0.88732	3.61061	2.91081
0.4037	95.797	95.9731	0.98685	29.4385	29.3239	0.93942	9.35799	9.31979	0.83157	3.2034	2.86702
0.44306	95.9082	94.9947	0.98799	29.0897	28.9684	0.92828	9.52412	9.19811	0.84634	2.70026	2.82257
0.48626	93.5164	94.008	0.96335	28.0232	28.6104	0.89425	8.72716	9.07493	0.77552	2.7244	2.77747
0.53367	93.4973	93.0132	0.96316	28.2834	28.25	0.90255	8.84913	8.95029	0.78636	2.45853	2.73174
0.5857	91.4644	92.0104	0.94221	27.7344	27.8873	0.88504	8.23672	8.82423	0.73194	2.51666	2.6854
0.64281	91.2707	90.9997	0.94022	26.9853	27.5222	0.86113	8.47432	8.69675	0.75305	2.41946	2.63846
0.70548	89.6761	89.9814	0.92379	26.6622	27.1551	0.85082	8.40475	8.56792	0.74687	2.16408	2.59094
0.77426	89.133	88.9555	0.9182	26.8252	26.7858	0.85602	8.06806	8.43775	0.71695	2.32258	2.54287
0.84975	87.8719	87.9222	0.90521	25.7216	26.4145	0.8208	7.55475	8.30627	0.67133	2.10564	2.49424
0.9326	87.2716	86.8817	0.89902	25.5043	26.0413	0.81387	7.77614	8.17354	0.69101	2.17774	2.4451
1.02353	85.4452	85.8341	0.88021	25.2755	25.6663	0.80657	7.79044	8.03958	0.69228	2.29082	2.39547
1.12332	84.3557	84.7798	0.86898	25.1297	25.2895	0.80192	7.45723	7.90446	0.66267	1.89536	2.34537
1.23285	84.4255	83.7188	0.8697	25.0639	24.9111	0.79982	7.37274	7.76821	0.65516	2.13359	2.29482
1.35305	83.4599	82.6513	0.85976	24.2491	24.5312	0.77381	7.01349	7.6309	0.62324	2.26763	2.24387
1.48497	82.2561	81.5777	0.84735	24.3692	24.1498	0.77765	7.40387	7.49257	0.65793	1.99669	2.19254
1.62975	80.7504	80.4982	0.83184	23.5686	23.7672	0.7521	6.983	7.35328	0.62053	1.68572	2.14086
1.78865	79.7276	79.4128	0.82131	23.0425	23.3833	0.73531	6.96743	7.21309	0.61914	2.08912	2.08887
1.96304	77.5709	78.322	0.79909	22.4735	22.9983	0.71715	7.17993	7.07206	0.63803	2.04941	2.03661
2.15443	78.1045	77.226	0.80459	22.2876	22.6124	0.71122	6.65615	6.93027	0.59148	2.09484	1.98411
2.36449	76.9642	76.125	0.79284	22.7137	22.2257	0.72482	6.71745	6.78777	0.59693	1.92966	1.93142
2.59502	75.1759	75.0193	0.77442	22.1332	21.8382	0.7063	6.77971	6.64465	0.60246	1.69334	1.87858
2.84804	73	73.9091	0.752	21.6843	21.4502	0.69197	6.69236	6.50097	0.5947	1.66348	1.82563
3.12572	74.2992	72.7949	0.76539	21.1983	21.0617	0.67646	6.4789	6.35682	0.57573	1.34902	1.77262
3.43047	70.8337	71.6769	0.72969	20.4577	20.6729	0.65283	5.67559	6.21228	0.50435	1.5936	1.71959
3.76494	71.9328	70.5554	0.74101	20.9953	20.2839	0.66998	5.63779	6.06743	0.50099	1.66126	1.66659
4.13201	71.4214	69.4307	0.73574	19.254	19.8949	0.61442	5.46277	5.92235	0.48544	1.20957	1.61368
4.97702	67.9813	67.1731	0.7003	18.4477	19.1174	0.58869	4.96408	5.63189	0.44112	1.94364	1.50832
5.46228	64.8144	66.0409	0.66768	18.6221	18.7292	0.59425	6.27212	5.48669	0.55736	1.95762	1.45597
5.99484	66.6726	64.9069	0.68682	19.3369	18.3416	0.61706	5.39226	5.34163	0.47917	1.02248	1.40392
6.57933	62.2098	63.7714	0.64085	18.7365	17.9546	0.5979	5.83727	5.19682	0.51871	1.98906	1.35221
7.22081	64.6429	62.6349	0.66591	18.0846	17.5686	0.5771	5.90779	5.05236	0.52498	1.9465	1.30092
7.92483	60.0911	61.4978	0.61902	18.6278	17.1836	0.59443	4.78556	4.90835	0.42526	1.23689	1.25008
8.69749	62.0287	60.3603	0.63898	17.0924	16.7998	0.54544	5.51455	4.76489	0.49004	1.87725	1.19977
9.54548	58.4934	59.223	0.60257	15.9974	16.4173	0.51049	4.94978	4.62209	0.43985	0.87605	1.15003
10.4762	58.5538	58.0861	0.60319	15.7229	16.0364	0.50173	3.92476	4.48005	0.34876	0.67816	1.10092
11.4976	58.4839	56.9502	0.60247	16.0602	15.6571	0.5125	5.19786	4.33889	0.46189	1.43065	1.0525
12.6186	54.3736	55.8157	0.56013	15.8487	15.2798	0.50575	4.08231	4.19872	0.36276	1.18829	1.00482
13.8489	53.8495	54.6829	0.55473	14.5191	14.9044	0.46332	4.62516	4.05963	0.411	1.20417	0.95794
15.1991	53.5382	53.5524	0.55152	14.9108	14.5313	0.47582	4.30593	3.92175	0.38264	0.78489	0.91191
16.681	51.7976	52.4244	0.53359	14.4219	14.1605	0.46022	3.92857	3.78518	0.3491	0.82809	0.86678
18.3074	51.4355	51.2996	0.52986	14.1474	13.7922	0.45146	3.83423	3.65003	0.34072	1.11142	0.8226
20.0923	49.9298	50.1783	0.51435	13.1524	13.4266	0.41971	3.46005	3.51641	0.30747	0.88844	0.77943
22.0513	47.8398	49.061	0.49282	13.4526	13.0639	0.42929	3.73036	3.38442	0.33149	1.4027	0.73729
24.2013	46.2643	47.9481	0.47659	13.7614	12.7042	0.43914	3.06554	3.25419	0.27241	1.47194	0.69625
26.5609	47.8048	46.8402	0.49246	11.8743	12.3477	0.37892	2.69549	3.1258	0.23953	0.21123	0.65634
29.1505	44.7047	45.7376	0.46052	11.3711	11.9946	0.36286	2.66881	2.99937	0.23716	0.66673	0.6176
31.9927	44.3171	44.6408	0.45653	11.414	11.645	0.36423	3.01313	2.87498	0.26775	0.56858	0.58006
35.1119	42.7702	43.5503	0.44059	11.1395	11.2991	0.35547	2.78316	2.75276	0.24732	0.75884	0.54376
38.5353	42.4049	42.4666	0.43683	10.4247	10.9571	0.33266	2.22062	2.63278	0.19733	1.11396	0.50872
42.2924	41.1693	41.3901	0.4241	9.97011	10.619	0.31816	3.17672	2.51514	0.28229	0.09116	0.47497
46.4159	40.2355	40.3213	0.41448	10.2903	10.2852	0.32838	2.3931	2.39992	0.21266	0.06067	0.44252
50.9414	38.4916	39.2606	0.39652	9.69562	9.95559	0.3094	2.29558	2.28723	0.20399	0.37577	0.4114
55.9081	36.8145	38.2086	0.37924	9.94723	9.63048	0.31743	2.22539	2.17712	0.19775	0.38561	0.38161
61.3591	36.8621	37.1657	0.37973	8.47759	9.30997	0.27053	2.46235	2.06968	0.21881	-0.18487	0.35316
67.3415	35.887	36.1323	0.36969	8.65772	8.99421	0.27628	1.98461	1.96498	0.17636	0.44628	0.32606
73.9072	34.7625	35.1089	0.3581	7.78566	8.68333	0.24845	2.5624	1.86308	0.2277	0.5943	0.3003
81.1131	33.3554	34.0959	0.34361	8.16022	8.37747	0.2604	1.84644	1.76405	0.16408	0.48726	0.27588
89.0215	33.4634	33.0938	0.34472	8.69203	8.07675	0.27737	1.44907	1.66793	0.12877	0.07877	0.25279
97.701	32.0626	32.1031	0.33029	7.47687	7.78129	0.23859	1.59265	1.57477	0.14153	-0.00794	0.23101
107.227	29.7057	31.1241	0.30601	6.54762	7.4912	0.20894	1.34584	1.48462	0.11959	-0.41134	0.21052
117.681	30.4903	30.1573	0.31409	7.34248	7.20661	0.23431	1.27977	1.3975	0.11372	0.12102	0.19131
129.155	29.2038	29.203	0.30084	6.44469	6.92761	0.20566	1.81182	1.31344	0.161	-0.21917	0.17334
141.747	27.5267	28.2618	0.28356	6.65055	6.6543	0.21223	1.31217	1.23248	0.1166	0.25634	0.15658
155.568	28.5304	27.3339	0.2939	6.59337	6.38678	0.2104	0.97738	1.1546	0.08685	-0.32304	0.141
170.735	25.7701	26.4199	0.26547	6.68486	6.12512	0.21332	0.87923	1.07983	0.07813	0.0162	0.12657
187.382	28.2954	25.5199	0.29148	5.32101	5.8694	0.1698	0.68674	1.00817	0.06103	-0.36973	0.11323
205.651	26.002	24.6344	0.26786	6.34461	5.6197	0.20246	0.35322	0.93959	0.03139	-0.26841	0.10096
225.702	23.0289	23.7638	0.23723	5.23809	5.37608	0.16715	1.05202	0.87409	0.09349	0.53745	0.0897
247.708	22.9018	22.9084	0.23592	5.7213	5.13859	0.18257	0.69277	0.81165	0.06156	-0.14167	0.07941
271.859	21.6758	22.0684	0.22329	5.2095	4.90727	0.16624	0.86843	0.75223	0.07717	-0.52824	0.07003
298.365	21.4566	21.2442	0.22103	4.80349	4.68218	0.15328	0.83253	0.69579	0.07398	-0.13309	0.06153
327.455	20.4179	20.4361	0.21033	5.18091	4.46333	0.16533	0.31542	0.6423	0.02803	0.39769	0.05384
359.381	19.1759	19.6442	0.19754	4.33458	4.25076	0.13832	-0.09275	0.59169	-0.00824	-0.46884	0.04693
394.421	18.5915	18.869	0.19152	3.92285	4.04446	0.12518	0.135	0.54393	0.012	0.05178	0.04072
432.876	18.9155	18.1105	0.19486	3.99147	3.84447	0.12737	0.55269	0.49893	0.04911	0.1045	0.03519
475.081	17.4956	17.3691	0.18023	3.44822	3.65075	0.11004	-0.04098	0.45665	-0.00364	-0.35544	0.03027
521.401	17.0509	16.6448	0.17565	3.19947	3.46332	0.1021	0.47519	0.41699	0.04223	0.53205	0.02592
572.237	17.3463	15.9378	0.17869	2.81347	3.28215	0.08978	0.45105	0.37989	0.04008	-0.39959	0.02209
628.029	16.1679	15.2484	0.16655	3.11655	3.1072	0.09945	-0.16613	0.34525	-0.01476	-0.34337	0.01873
689.261	13.9539	14.5766	0.14375	3.00504	2.93845	0.09589	0.10514	0.31301	0.00934	-0.63719	0.0158
756.463	13.6649	13.9225	0.14077	2.15585	2.77585	0.0688	-0.19471	0.28306	-0.0173	0.62956	0.01327
830.218	13.1535	13.2862	0.1355	3.20519	2.61934	0.10228	-0.00858	0.25531	-0.000762109	0.17661	0.01107
911.163	13.6966	12.6678	0.14109	3.148	2.46887	0.10046	0.22044	0.22967	0.01959	0.04733	0.0092
1000	11.9846	12.0672	0.12346	2.39317	2.32438	0.07637	0.20647	0.20604	0.01835	0.00604	0.00759

## Sheet: Fig 2i
Number of cycles	P\-(r)
	\g(m)C/cm\+(2)
1	2.2717
2000	2.26
5000	2.2074
9000	2.2646
30000	2.2588
120000	1.9112
389000	2.1523
1191000	2.1755
2192000	2.2071
4580000	2.2374
12580000	1.9277

[truncated: 6 more sheets: Fig 4a, Fig 4b, Fig 4c, Fig 4d, Fig 4e, Fig 5a]
